# Supplementary material for: Evaluating Causal Relationship Between Metabolites and Six Cardiovascular Diseases Based on GWAS Summary Statistics
Source: Front Genet. 2021 Oct 15;12:746677. doi: 10.3389/fgene.2021.746677 (PMC8554206; doi:10.3389/fgene.2021.746677)
Supplement: Supplementary file 2 [file DataSheet2.xlsx]

## Sheet: Table S1
Table S1. Estimated heritability of CVDs with LDSC
disease	h2	λ	λ1000	χ2	intercept	ratio
AF	0.0187 (0.0025)	1.2216	1.002	1.4126	1.0480 (0.0057)	0.1165 (0.0139)
CAD	0.0470 (0.0032)	1.013	1.001	1.0784	0.8995 (0.0045)	< 0
DBP	0.1028 (0.0044)	1.8718	1.002	2.8241	1.2146 (0.0143)	0.1176 (0.0078)
PP	0.0878 (0.0033)	1.7749	1.002	2.5434	1.1891 (0.0134)	0.1225 (0.0087)
SBP	0.1032 (0.0040)	1.9168	1.003	2.8018	1.2265 (0.0142)	0.1257 (0.0079)
HF	0.0055 (0.0005)	1.1116	1.001	1.1392	1.0294 (0.0042)	0.2111 (0.0304)
AIS	0.0111 (0.001)	1.0984	1.001	1.1111	1.0040 (0.0043)	0.0364 (0.0388)
MI	0.0548 (0.0042)	1.0048	1.001	1.0554	0.9149 (0.0042)	< 0
Note: AF: atrial fibrillation; CAD: coronary artery disease; DBP: diastolic blood pressure; PP: pulse pressure; SBP: systolic blood pressure; HF: heart failure; AIS: any ischemic stroke; MI: myocardial infarction.

## Sheet: Table S2
Table S2. Results of inverse variance-weighted Mendelian randomization estamites for all metabolites on CVDs
Metabolite ID	CVD	F		k	IVW analysis
		min	max		OR	Lower	Upper	P
M00053	AF	20.24	27.79	7	1.109	0.58	2.119	0.754419
M00054	AF	19.35	47.44	177	1.068	0.866	1.316	0.54029
M00059	AF	19.7	26.46	5	1.427	0.664	3.071	0.362589
M00060	AF	17.64	80.98	187	0.926	0.721	1.19	0.549502
M00063	AF	18.43	39.05	40	1.17	0.916	1.496	0.209262
M00064	AF	20.03	38.02	5	0.553	0.145	2.108	0.385332
M00513	AF	19.08	33.37	20	0.832	0.564	1.225	0.35069
M00527	AF	19.5	25.87	12	1.467	1.053	2.042	0.0233239
M00542	AF	19.88	25.87	9	0.965	0.897	1.039	0.347081
M00553	AF	19.57	26.93	19	1.019	0.993	1.046	0.157396
M00569	AF	19.77	56.06	11	1.032	0.938	1.137	0.516301
M00575	AF	20.84	24.99	4	0.899	0.709	1.141	0.38318
M00577	AF	19.49	23.78	4	1.168	0.787	1.733	0.439612
M00584	AF	19.46	334.49	25	1.076	0.911	1.27	0.389144
M00599	AF	19.63	24.99	14	1.014	0.84	1.223	0.887127
M00606	AF	19.86	65.77	18	0.636	0.416	0.971	0.0359066
M01105	AF	19.5	29.79	18	1.294	0.976	1.714	0.0729394
M01107	AF	20.03	24.36	14	0.921	0.806	1.052	0.223476
M01110	AF	19.75	380.93	24	1.143	0.895	1.459	0.283424
M01114	AF	19.67	29.67	16	1.009	0.922	1.103	0.850933
M01121	AF	20.68	59.03	6	0.942	0.667	1.332	0.736668
M01123	AF	19.83	50.06	10	0.963	0.921	1.006	0.0931612
M01125	AF	18.77	28.21	17	1.489	0.963	2.301	0.0731228
M01284	AF	19.84	26.48	15	1.276	0.952	1.71	0.102449
M01299	AF	18.77	57.18	33	1.039	0.712	1.517	0.843191
M01301	AF	20.24	70.74	22	0.647	0.437	0.956	0.0290333
M01302	AF	18.77	30.57	20	1.102	0.68	1.786	0.69368
M01303	AF	19.9	37.86	12	0.776	0.583	1.033	0.0818695
M01336	AF	19.45	39.57	25	1.096	0.818	1.467	0.539794
M01356	AF	19.95	32.34	15	1.125	0.843	1.501	0.42429
M01358	AF	19.95	87.87	37	0.855	0.648	1.129	0.270392
M01359	AF	19.35	32.86	17	1.081	0.8	1.46	0.612999
M01361	AF	19.82	27.03	15	1.013	0.745	1.378	0.933377
M01365	AF	19.22	28.11	22	1.029	0.841	1.259	0.781266
M01444	AF	19.8	31.63	14	0.909	0.76	1.088	0.297887
M01493	AF	19.35	27.64	8	0.901	0.592	1.372	0.62766
M01494	AF	19.43	482.35	23	1.277	0.989	1.649	0.0606309
M01508	AF	18.77	40.57	23	1.009	0.833	1.221	0.929637
M01515	AF	19.8	28.45	17	1.002	0.98	1.024	0.877738
M01558	AF	18.77	29.03	30	0.805	0.595	1.088	0.157393
M01561	AF	20.57	27.25	8	0.844	0.635	1.121	0.241867
M01564	AF	18.77	40.1	40	0.83	0.617	1.118	0.21962
M01572	AF	19.56	27.12	18	0.969	0.732	1.282	0.825827
M01573	AF	19.56	24.28	12	0.945	0.845	1.056	0.319052
M01585	AF	19.26	29.03	20	1.288	0.804	2.066	0.292812
M01604	AF	18.77	26.18	13	1.111	0.666	1.854	0.687619
M01605	AF	19.66	24.65	10	0.929	0.84	1.028	0.15408
M01638	AF	19.28	26.9	21	0.987	0.782	1.246	0.913691
M01640	AF	19.72	26.1	12	0.996	0.949	1.046	0.877421
M01642	AF	18.94	31.63	30	1.086	0.88	1.34	0.441213
M01644	AF	19.08	32.73	35	0.99	0.786	1.247	0.934512
M01645	AF	19.26	30.86	34	1.144	0.873	1.498	0.3297
M01649	AF	21.75	45.55	4	1.803	0.723	4.494	0.206022
M01670	AF	19.56	24.62	12	1.085	0.777	1.516	0.631332
M01712	AF	19.04	28.71	13	0.987	0.81	1.202	0.893164
M01769	AF	18.77	33.9	35	1.112	0.887	1.394	0.357335
M01898	AF	19.26	261.78	40	0.984	0.835	1.16	0.849828
M02132	AF	18.77	42.62	40	0.83	0.65	1.061	0.136373
M02137	AF	19.77	760.71	31	1.032	0.959	1.111	0.396672
M02342	AF	19.3	23.51	12	0.843	0.692	1.026	0.0880381
M02730	AF	19.43	33.19	17	0.998	0.738	1.349	0.989043
M02734	AF	19.26	32.73	42	0.998	0.74	1.347	0.990551
M03127	AF	19.34	28.43	18	0.779	0.609	0.995	0.0454435
M03141	AF	19.18	79.92	28	0.912	0.754	1.103	0.340916
M03147	AF	19.94	24.01	3	1.013	0.3	3.421	0.983834
M11438	AF	20.23	22.15	4	0.896	0.355	2.26	0.815193
M12017	AF	19.09	29.82	14	1.354	1.087	1.687	0.0068631
M12035	AF	18.77	28.02	38	0.837	0.674	1.039	0.106659
M12067	AF	18.77	28.65	24	0.936	0.597	1.468	0.773436
M12129	AF	19.09	34.67	23	0.964	0.8	1.162	0.702568
M12261	AF	19.55	25.59	11	0.969	0.896	1.049	0.440504
M12593	AF	19.88	24.41	22	1.019	0.707	1.469	0.918544
M12626	AF	19.27	25.22	10	1.08	0.754	1.546	0.675902
M12768	AF	19.42	24.67	19	0.861	0.71	1.044	0.128836
M12774	AF	19.26	72.23	29	0.991	0.79	1.244	0.938702
M15122	AF	19.09	27.93	17	1.179	0.943	1.474	0.147648
M15140	AF	18.77	106.47	39	0.914	0.744	1.122	0.388054
M15335	AF	19.94	23.32	11	1.098	1.02	1.182	0.0132557
M15365	AF	19.2	23.86	12	0.962	0.701	1.321	0.811042
M15488	AF	18.94	33.22	16	0.75	0.473	1.188	0.219639
M15500	AF	19.26	293.19	210	0.975	0.797	1.191	0.801045
M15506	AF	19.14	29.15	20	1.246	0.779	1.992	0.359088
M15630	AF	19.52	1859.25	24	0.923	0.876	0.971	0.0021412
M15650	AF	20.59	30.67	7	0.516	0.226	1.178	0.11597
M15676	AF	19.26	67.8	30	0.958	0.751	1.222	0.729625
M15677	AF	19.59	25.05	8	0.948	0.84	1.07	0.384248
M15749	AF	19.58	40.44	16	0.957	0.847	1.082	0.485
M15753	AF	19.47	23.89	13	1.021	0.89	1.171	0.769055
M15778	AF	19.08	26.6	31	0.89	0.68	1.165	0.396031
M15958	AF	19.54	22.5	10	0.992	0.852	1.154	0.913512
M15990	AF	19.7	25.88	15	1.06	0.944	1.191	0.325909
M15996	AF	19.85	24.19	5	1.085	0.823	1.43	0.562221
M16634	AF	19.77	21.92	9	0.961	0.811	1.139	0.648381
M16816	AF	19.41	24.23	15	1.055	0.846	1.317	0.633155
M16818	AF	19.5	24.99	7	0.874	0.669	1.142	0.322829
M16821	AF	19.3	28.43	21	1.119	0.919	1.362	0.262265
M16822	AF	19.61	47.68	16	0.73	0.553	0.964	0.0267716
M16823	AF	19.52	23.56	9	1.004	0.945	1.067	0.887578
M17799	AF	18.11	43.94	111	0.992	0.971	1.014	0.475883
M17805	AF	19.53	23.26	10	1.172	0.928	1.479	0.182775
M17807	AF	19.75	45.11	22	0.925	0.813	1.051	0.231667
M17945	AF	19.08	27.26	26	1.057	0.795	1.406	0.700891
M18254	AF	19.69	25.91	13	1.003	0.92	1.094	0.938671
M18281	AF	19.55	22.89	11	0.985	0.954	1.016	0.332153
M18283	AF	20	27.06	9	0.869	0.748	1.009	0.0662151
M18335	AF	19.83	27.04	5	0.973	0.852	1.112	0.691265
M18349	AF	19.42	50.03	17	0.829	0.675	1.017	0.072008
M18357	AF	19.71	25.24	6	1.031	0.894	1.19	0.672351
M18369	AF	19.41	28.02	31	1.027	0.802	1.315	0.83219
M18392	AF	20.62	23.91	5	0.976	0.805	1.184	0.807398
M18394	AF	19.82	27.53	10	0.94	0.824	1.073	0.359262
M18467	AF	19.75	92.55	12	1.074	0.906	1.273	0.410099
M18474	AF	19.4	32.37	12	0.994	0.95	1.04	0.793889
M18476	AF	20.05	23.82	8	1.015	0.924	1.114	0.761026
M18477	AF	20.46	24.27	6	1.039	0.912	1.184	0.563534
M18494	AF	19.47	25.13	10	1.027	0.931	1.133	0.593129
M18497	AF	19.8	25.88	15	1.005	0.948	1.066	0.860964
M18929	AF	19.22	28.81	11	1.231	0.94	1.61	0.130616
M19323	AF	19.94	29.28	7	1.332	1.054	1.682	0.016256
M19324	AF	19.82	24.83	6	0.966	0.799	1.166	0.71578
M19362	AF	19.87	28.11	19	1.214	0.893	1.651	0.216418
M19364	AF	18.98	28.99	16	0.849	0.682	1.057	0.142169
M19368	AF	19.56	26.16	10	0.936	0.701	1.251	0.656406
M19396	AF	19.51	32.12	7	0.994	0.811	1.219	0.955057
M19414	AF	19.89	25.22	10	0.947	0.749	1.197	0.650328
M19415	AF	20.36	22.55	4	1.45	0.985	2.133	0.0594523
M19934	AF	18.77	53.76	38	0.855	0.668	1.094	0.212313
M20489	AF	18.94	33.9	33	0.853	0.594	1.225	0.389779
M20675	AF	19.09	105.5	39	1.05	0.877	1.259	0.593534
M20699	AF	19.22	48.17	22	0.764	0.624	0.935	0.0090453
M21044	AF	19.27	28.04	15	1.171	0.956	1.434	0.126515
M21047	AF	19.64	33.74	16	1.123	0.812	1.555	0.482681
M21049	AF	19.59	30.93	11	1.021	0.927	1.125	0.671729
M21127	AF	20.08	25.36	9	1.116	0.791	1.576	0.531079
M21151	AF	19.61	23.94	10	1.001	0.94	1.066	0.978593
M21184	AF	20.01	36.81	13	0.963	0.833	1.114	0.614104
M21188	AF	19.42	30.04	26	0.942	0.781	1.137	0.534962
M21630	AF	19.9	401.07	24	1.023	0.802	1.304	0.855995
M22030	AF	19.56	31.52	15	1.218	0.919	1.615	0.170397
M22032	AF	19.26	23.35	13	0.771	0.611	0.972	0.0277819
M22116	AF	19.9	41.07	11	0.972	0.711	1.328	0.857811
M22130	AF	19.61	88.94	16	1.011	0.82	1.245	0.919586
M22138	AF	19.6	69.41	8	1.187	0.966	1.459	0.102797
M22175	AF	19.78	82.77	6	1.071	0.899	1.275	0.445441
M22177	AF	18.48	42.24	50	0.97	0.81	1.162	0.741613
M22189	AF	19.2	40.1	8	1.082	0.842	1.389	0.539867
M22481	AF	19.08	146.64	34	0.956	0.82	1.114	0.563395
M22548	AF	19.22	27.03	11	0.812	0.515	1.282	0.372005
M22649	AF	19.56	23.53	10	1.143	0.754	1.731	0.529815
M22842	AF	19.8	22.23	8	1.056	0.977	1.141	0.172218
M24074	AF	19.44	27.16	19	1.041	0.788	1.375	0.775798
M25459	AF	19.08	81.98	33	0.994	0.836	1.181	0.945367
M25599	AF	19.29	35.99	20	0.85	0.724	1	0.0494322
M27256	AF	18.77	25.55	32	1.053	0.735	1.509	0.777089
M27273	AF	19.97	25.57	12	1.008	0.71	1.431	0.963205
M27278	AF	19.52	159.44	22	0.858	0.701	1.051	0.138702
M27447	AF	19.67	44.53	13	1.034	0.924	1.156	0.562433
M27513	AF	19.29	40.1	21	0.823	0.689	0.983	0.0318661
M27531	AF	19.72	27.74	16	0.944	0.874	1.019	0.138493
M27672	AF	20.36	24.97	5	0.945	0.758	1.178	0.617119
M27710	AF	19.43	254.8	21	0.97	0.859	1.096	0.623783
M27716	AF	19.53	686.39	21	0.98	0.928	1.036	0.482314
M27718	AF	20.1	105.03	10	0.891	0.754	1.054	0.177047
M27722	AF	19.69	21.19	6	1.121	0.876	1.435	0.362264
M27728	AF	19.01	27.93	28	1.001	0.855	1.171	0.991249
M27738	AF	19.48	24.99	16	1.128	0.973	1.309	0.109761
M30805	AF	19.22	26.81	13	1.015	0.8	1.287	0.90499
M31453	AF	19.62	24.99	16	1.037	0.843	1.276	0.733085
M31522	AF	19.75	22.55	3	0.983	0.834	1.159	0.840319
M31536	AF	19.69	27.63	22	1.007	0.971	1.045	0.703491
M31548	AF	19.88	21.99	10	1.064	0.932	1.215	0.359492
M31555	AF	19.58	23.76	13	1.106	0.903	1.354	0.329671
M31591	AF	19.42	508.65	26	0.986	0.941	1.033	0.545194
M31787	AF	19.9	40.16	13	1.009	0.933	1.091	0.829354
M32197	AF	19.7	24.49	21	0.993	0.806	1.224	0.945838
M32198	AF	19.09	99.26	20	1.193	0.97	1.469	0.0950056
M32315	AF	19.26	122.26	34	0.932	0.747	1.164	0.535058
M32319	AF	18.93	21.75	6	1.179	0.949	1.465	0.136204
M32322	AF	20.12	28.84	4	0.987	0.661	1.472	0.947954
M32328	AF	19.71	453.7	23	0.983	0.876	1.104	0.778035
M32338	AF	19	686.61	36	0.837	0.745	0.94	0.00268658
M32339	AF	19.26	59.36	36	0.656	0.512	0.84	0.000843066
M32346	AF	19.52	34.92	11	1.008	0.922	1.103	0.859791
M32348	AF	18.77	29.92	38	1.069	0.842	1.357	0.585242
M32379	AF	19.61	87.86	14	1.018	0.828	1.25	0.868023
M32388	AF	19.74	31.63	7	1.044	0.868	1.257	0.645133
M32393	AF	19.69	33.53	12	1.441	1.009	2.06	0.0446496
M32405	AF	19.31	75.01	17	0.91	0.805	1.03	0.137262
M32412	AF	20.01	1912.98	30	1.007	0.957	1.059	0.799837
M32418	AF	19.14	63.98	13	1.103	0.938	1.295	0.235474
M32425	AF	19.56	56.23	20	1.114	0.99	1.252	0.0724036
M32445	AF	19.55	30.06	15	1.013	0.839	1.224	0.891545
M32452	AF	19.54	147.54	34	1.099	0.911	1.325	0.324279
M32489	AF	19.26	25.55	33	0.908	0.705	1.17	0.456727
M32492	AF	18.77	29.03	36	1.335	1.108	1.607	0.00231969
M32497	AF	19.25	273.75	30	0.97	0.879	1.071	0.545524
M32504	AF	19.33	51.83	11	1.046	0.872	1.255	0.630889
M32518	AF	19.41	35.99	38	1.282	0.984	1.67	0.0652857
M32549	AF	19.53	56.13	11	0.982	0.889	1.084	0.718816
M32553	AF	19.69	26.88	12	0.938	0.803	1.096	0.421692
M32557	AF	19.76	23.69	13	1.043	0.915	1.189	0.525897
M32560	AF	19.6	21.6	8	0.953	0.821	1.106	0.52371
M32564	AF	19.5	50.94	18	0.933	0.859	1.012	0.094775
M32578	AF	19.55	104.21	20	0.99	0.891	1.1	0.850033
M32586	AF	19.78	426.11	17	0.964	0.897	1.035	0.313286
M32587	AF	19.84	66.16	12	0.883	0.721	1.082	0.231504
M32593	AF	19.55	26.39	12	1.093	0.935	1.278	0.262888
M32616	AF	19.51	23.54	10	1.053	0.956	1.158	0.294503
M32632	AF	19.26	50.75	26	0.8	0.694	0.923	0.00227423
M32634	AF	19.75	44.43	37	0.993	0.706	1.397	0.967856
M32635	AF	19.6	152.3	15	0.905	0.769	1.066	0.232703
M32644	AF	19.54	30.86	36	1.056	0.801	1.392	0.699425
M32651	AF	19.49	31.16	21	1.002	0.817	1.228	0.986901
M32654	AF	19.42	108.96	26	1.072	0.877	1.31	0.497983
M32672	AF	19.29	87.68	19	1.035	0.916	1.169	0.579904
M32675	AF	19.46	30.88	17	1.232	0.825	1.841	0.307753
M32691	AF	19.48	29.74	16	0.945	0.86	1.037	0.232686
M32698	AF	19.35	82.37	17	1.035	0.796	1.347	0.79667
M32709	AF	19.42	117.12	26	1.1	0.951	1.272	0.198509
M32729	AF	19.08	35.36	37	1.022	0.776	1.346	0.876343
M32735	AF	19.59	24.28	12	0.976	0.871	1.093	0.672322
M32739	AF	19.66	24.66	14	1.029	0.791	1.34	0.829641
M32740	AF	18.77	72.23	45	0.892	0.716	1.111	0.307613
M32753	AF	19.55	64.25	13	1.017	0.911	1.135	0.769059
M32754	AF	19.5	26.22	12	0.992	0.921	1.069	0.832615
M32755	AF	19.72	27.71	21	0.941	0.829	1.069	0.350279
M32757	AF	19.53	653.26	23	0.999	0.93	1.073	0.979452
M32758	AF	19.53	516.46	21	0.997	0.917	1.083	0.936491
M32759	AF	19.61	537.68	21	0.975	0.897	1.059	0.545799
M32761	AF	19.64	92.47	19	0.892	0.776	1.026	0.109006
M32762	AF	19.58	45.19	13	0.997	0.873	1.139	0.966792
M32769	AF	19.66	29.89	6	1.206	1.026	1.418	0.0228096
M32786	AF	19.67	57.79	17	1.015	0.92	1.119	0.773015
M32787	AF	19.63	77.42	13	1.217	1.013	1.462	0.0363002
M32795	AF	19.96	114.48	13	0.897	0.795	1.013	0.0799643
M32800	AF	19.67	34.23	9	0.941	0.834	1.061	0.31976
M32802	AF	20.24	29.58	7	0.913	0.769	1.084	0.298654
M32808	AF	20.24	137.94	18	0.865	0.79	0.946	0.0015576
M32814	AF	19.22	26.98	12	1.26	0.927	1.714	0.140254
M32836	AF	21.67	49.57	6	1.005	0.854	1.181	0.954618
M32838	AF	19.77	30.82	13	1.037	0.875	1.23	0.67321
M32846	AF	19.56	1431.87	26	0.933	0.889	0.98	0.00555875
M32847	AF	19.33	643.13	22	0.986	0.906	1.073	0.748495
M32854	AF	19.46	25.61	5	0.907	0.815	1.01	0.0756625
M32855	AF	19.48	400.62	21	0.851	0.757	0.956	0.00648196
M32857	AF	19.79	23.98	8	1.078	0.929	1.251	0.323517
M32863	AF	19.68	27.94	13	0.999	0.912	1.095	0.983283
M32867	AF	18.77	47.01	19	0.749	0.468	1.2	0.230112
M32869	AF	19.39	25.14	15	0.894	0.773	1.035	0.13307
M32910	AF	18.77	32.79	40	1.134	0.822	1.564	0.443311
M32980	AF	19.8	100.56	8	1.092	0.867	1.377	0.454381
M33009	AF	19.41	41.38	17	1.043	0.878	1.239	0.631671
M33084	AF	19.54	50.38	9	1.053	0.908	1.221	0.492199
M33131	AF	19.35	24.98	8	0.77	0.636	0.931	0.00697312
M33132	AF	18.77	550.72	36	0.912	0.747	1.113	0.365288
M33137	AF	19.99	93.73	13	1.027	0.957	1.103	0.452919
M33138	AF	19.7	516.59	23	0.956	0.842	1.085	0.483179
M33140	AF	19.35	26.98	9	0.822	0.615	1.1	0.186604
M33144	AF	19.55	172.4	8	0.939	0.863	1.022	0.145603
M33150	AF	19.6	25.77	11	1.057	0.999	1.119	0.0547303
M33163	AF	19.89	28.84	15	0.958	0.762	1.203	0.711764
M33165	AF	19.4	68.74	14	0.883	0.781	0.999	0.0480344
M33173	AF	19.02	61.12	45	1.001	0.994	1.008	0.737389
M33178	AF	17.98	40.21	563	0.996	0.991	1.001	0.125228
M33188	AF	20.02	28.58	4	0.957	0.88	1.041	0.307374
M33190	AF	19.64	25.17	20	1.014	0.966	1.064	0.582008
M33192	AF	19.52	24.89	10	0.963	0.886	1.046	0.37176
M33194	AF	19.64	23.84	10	0.986	0.919	1.058	0.700022
M33195	AF	20.13	23.95	7	0.973	0.904	1.047	0.465101
M33197	AF	20.61	24.87	9	1.047	0.974	1.125	0.212215
M33203	AF	19.57	28.96	14	1.057	1.01	1.107	0.0181405
M33204	AF	19.47	22.72	13	0.972	0.768	1.231	0.814943
M33221	AF	19.57	25.21	17	0.936	0.824	1.064	0.310268
M33228	AF	18.87	417.86	21	0.963	0.822	1.127	0.638957
M33230	AF	19.61	40.59	13	0.968	0.748	1.252	0.802488
M33250	AF	19.7	210.41	23	0.953	0.882	1.03	0.225833
M33353	AF	19.5	27.46	19	1.049	1	1.102	0.0514631
M33359	AF	20.07	25.59	6	0.936	0.846	1.035	0.194237
M33363	AF	19.91	28.85	8	1.098	0.902	1.337	0.350899
M33364	AF	19.78	23.73	7	0.846	0.627	1.14	0.271665
M33380	AF	19.09	28.65	34	0.812	0.59	1.118	0.202579
M33384	AF	19.68	25.62	10	1.019	0.986	1.052	0.262825
M33389	AF	18.62	45.37	46	0.977	0.781	1.222	0.837432
M33390	AF	19.66	24.74	13	1.024	0.935	1.121	0.612611
M33391	AF	19.51	29.92	16	1.007	0.977	1.038	0.657266
M33408	AF	19.6	26.91	14	0.97	0.89	1.056	0.479759
M33415	AF	19.56	499.08	25	0.878	0.816	0.946	0.000591925
M33420	AF	19.52	26.8	11	0.949	0.832	1.082	0.435074
M33422	AF	18.77	30.86	35	0.832	0.624	1.111	0.212519
M33423	AF	18.91	49.66	57	0.999	0.995	1.003	0.74083
M33441	AF	20.76	217.5	17	1.036	0.889	1.207	0.650858
M33442	AF	19.26	27.26	24	1.12	0.768	1.632	0.556668
M33443	AF	19.69	22.36	9	1.114	0.753	1.648	0.589789
M33447	AF	19.35	58.44	10	1.164	0.954	1.419	0.134091
M33453	AF	19.46	30.12	16	0.964	0.821	1.131	0.650306
M33477	AF	18.98	54.58	41	1.039	0.75	1.439	0.816757
M33488	AF	19.48	26.8	13	0.973	0.859	1.103	0.670505
M33507	AF	19.42	2912.88	40	1.043	1.005	1.083	0.0260852
M33508	AF	19.79	226.6	18	1.094	1.025	1.166	0.00642608
M33509	AF	19.35	33.96	7	1	0.772	1.295	0.99792
M33510	AF	19.67	48.45	20	0.989	0.836	1.171	0.902237
M33515	AF	19.73	44.43	42	0.902	0.722	1.127	0.365724
M33531	AF	19.23	21.56	8	1.052	0.914	1.21	0.482059
M33587	AF	19.54	27.39	12	0.928	0.765	1.126	0.44971
M33609	AF	19.48	31.89	18	1	0.966	1.034	0.985925
M33610	AF	19.58	32.51	27	0.96	0.937	0.983	0.000751106
M33627	AF	19.96	23.07	9	0.812	0.635	1.038	0.0970493
M33633	AF	20.05	25.72	9	1.089	0.944	1.257	0.240612
M33637	AF	19.49	29.08	11	1.071	0.954	1.202	0.248017
M33638	AF	19.58	22.99	9	1.008	0.854	1.189	0.928834
M33652	AF	19.58	27.98	6	1.069	0.923	1.238	0.373806
M33653	AF	19.49	24.81	13	1.051	0.924	1.195	0.449384
M33658	AF	21.06	27.31	7	1.119	0.999	1.254	0.0527892
M33666	AF	19.13	99.14	24	0.868	0.714	1.056	0.156529
M33675	AF	19.79	25.49	7	0.989	0.847	1.154	0.886631
M33683	AF	19.54	27.21	10	0.967	0.916	1.02	0.213194
M33751	AF	19.22	28.33	29	1	0.983	1.018	0.961021
M33782	AF	19.92	25.91	15	1.048	0.993	1.106	0.0905601
M33801	AF	19.65	32.46	6	1.02	0.863	1.205	0.817525
M33821	AF	19.53	78.99	19	0.874	0.746	1.024	0.0963107
M33822	AF	19.96	23.71	8	1.098	0.851	1.415	0.472426
M33833	AF	19.71	24.86	7	1.036	0.866	1.239	0.700134
M33835	AF	19.89	27.61	8	1.009	0.927	1.099	0.833151
M33864	AF	19.63	21.75	8	1.02	0.907	1.148	0.74113
M33871	AF	19.57	33.63	11	0.9	0.766	1.058	0.202294
M33877	AF	19.35	32.65	29	1.012	0.991	1.034	0.266361
M33883	AF	19.43	25.2	11	1.035	0.959	1.117	0.383153
M33884	AF	19.27	110.99	10	1.043	0.887	1.227	0.607571
M33885	AF	19.63	25.4	10	1.034	0.954	1.121	0.410469
M33892	AF	19.43	25.83	28	1.097	0.95	1.267	0.208174
M33901	AF	19.63	192.55	19	0.894	0.778	1.027	0.112695
M33910	AF	19.72	25.18	15	0.926	0.818	1.048	0.224675
M33935	AF	19.92	25.79	10	0.971	0.874	1.079	0.587047
M33936	AF	19.69	347.73	23	0.956	0.863	1.06	0.396256
M33937	AF	20.24	129.04	14	1.026	0.871	1.21	0.755506
M33939	AF	19.71	24.41	11	1.218	0.89	1.668	0.218551
M33941	AF	19.45	188.51	18	0.923	0.824	1.034	0.166184
M33955	AF	19.42	30.24	30	1.019	0.715	1.452	0.915953
M33957	AF	19.49	24.8	7	0.881	0.683	1.135	0.327116
M33960	AF	19.7	25.87	17	1.297	0.935	1.8	0.1198
M33961	AF	19.7	26.15	13	1.039	0.826	1.306	0.744147
M33968	AF	19.72	39.5	18	1.073	0.942	1.222	0.287087
M33969	AF	19.55	63.98	11	1.135	0.955	1.349	0.151801
M33971	AF	19.77	22.61	5	1.074	0.762	1.515	0.683225
M33972	AF	19.85	30.5	7	1.087	0.838	1.41	0.52847
M33973	AF	19.61	339.94	15	1.028	0.959	1.103	0.436399
M34035	AF	19.52	22.5	4	1.043	0.748	1.455	0.803247
M34040	AF	19.16	726.34	20	0.892	0.814	0.979	0.0154174
M34062	AF	19.54	37.91	30	0.93	0.676	1.279	0.655374
M34106	AF	19.63	252.15	20	0.989	0.901	1.085	0.811235
M34109	AF	19.6	33.1	35	1.001	0.99	1.011	0.865617
M34112	AF	20.06	24.24	10	0.909	0.81	1.02	0.102849
M34123	AF	19.29	87.33	19	1.037	0.847	1.268	0.726667
M34214	AF	19.72	134.93	19	0.917	0.773	1.088	0.321079
M34221	AF	21.19	53.76	9	1.065	0.891	1.274	0.488594
M34244	AF	19.42	37.03	24	0.879	0.697	1.109	0.277075
M34245	AF	19.51	26.09	17	1.002	0.879	1.143	0.973261
M34283	AF	19.14	182.18	37	1.032	0.856	1.245	0.74048
M34289	AF	19.59	26.12	11	0.974	0.805	1.178	0.784326
M34306	AF	19.09	120.97	25	1.252	1.034	1.516	0.0214338
M34314	AF	19.84	35	8	1.1	0.989	1.223	0.0778968
M34322	AF	19.06	34.46	38	0.999	0.976	1.022	0.921226
M34327	AF	19.91	24.97	8	1.102	1.014	1.197	0.0214881
M34329	AF	19.37	22.43	11	0.954	0.88	1.035	0.257374
M34336	AF	19.65	28.43	19	0.978	0.885	1.082	0.667417
M34338	AF	19.43	35.9	43	1.009	1.001	1.018	0.0213708
M34339	AF	19.46	27.64	23	1.034	0.988	1.081	0.14854
M34344	AF	19.61	28.21	12	1.026	0.973	1.082	0.347091
M34350	AF	19.4	32.47	14	0.996	0.935	1.061	0.907054
M34359	AF	19.26	50.6	42	1.048	0.867	1.266	0.627256
M34365	AF	17.45	38.84	53	0.993	0.981	1.006	0.295841
M34384	AF	19.63	30.4	6	0.951	0.851	1.063	0.37598
M34389	AF	19.75	23.03	8	0.828	0.648	1.059	0.132724
M34390	AF	19.26	23.5	10	0.889	0.739	1.07	0.214871
M34395	AF	19.55	25.56	13	1.009	0.902	1.129	0.870866
M34400	AF	19.5	24.52	11	0.914	0.804	1.039	0.167255
M34404	AF	20.72	29.4	10	1.019	0.965	1.075	0.498149
M34407	AF	20.06	155.74	25	1.106	0.97	1.262	0.13316
M34409	AF	19.46	42.04	5	1.029	0.729	1.453	0.871619
M34416	AF	19.5	46.42	10	1.096	0.907	1.325	0.342946
M34419	AF	19.73	26.55	11	0.766	0.571	1.027	0.0748289
M34420	AF	19.69	211.8	20	1.02	0.971	1.07	0.433198
M34441	AF	19.43	26.46	12	0.959	0.84	1.094	0.532577
M34456	AF	19.29	25.87	22	1.024	0.852	1.23	0.802455
M34469	AF	20.03	28.72	10	0.908	0.761	1.084	0.287823
M34481	AF	20.61	1169.83	23	0.968	0.891	1.051	0.436822
M34499	AF	19.49	23.8	7	0.995	0.897	1.104	0.927477
M34513	AF	19.71	23.35	10	0.978	0.871	1.099	0.713535
M34516	AF	19.56	29.23	17	1.007	0.982	1.033	0.586294
M34527	AF	19.32	73.74	15	0.972	0.797	1.185	0.779306
M34530	AF	19.46	23.59	7	1.036	0.937	1.145	0.490334
M34533	AF	19.53	67.13	16	1.013	0.919	1.116	0.79656
M34534	AF	19.35	37.72	10	1.107	0.935	1.312	0.237722
M34535	AF	19.85	28.06	6	1.068	0.954	1.197	0.252259
M34539	AF	19.42	36.55	14	1.081	0.92	1.27	0.345423
M34674	AF	19.42	44.04	12	1.183	1.022	1.37	0.0244718
M34732	AF	19.66	22.03	4	1.025	0.664	1.583	0.910721
M34761	AF	20.09	26.69	13	1.079	0.896	1.299	0.424135
M34878	AF	19.51	23.53	10	1.125	0.994	1.272	0.0617725
M34912	AF	19.54	33.51	48	0.942	0.789	1.125	0.50781
M35114	AF	19.19	22.91	9	1.043	0.835	1.303	0.708341
M35126	AF	19.64	30.09	16	0.956	0.858	1.066	0.419273
M35127	AF	18.88	27.79	17	0.886	0.645	1.216	0.452204
M35137	AF	19.44	35.99	52	1.066	0.889	1.279	0.489623
M35159	AF	20.58	49.35	7	0.969	0.834	1.127	0.684618
M35160	AF	19.72	43.93	8	1.143	0.887	1.473	0.301136
M35186	AF	19.42	185.33	22	0.927	0.774	1.111	0.412854
M35187	AF	20.12	303.72	10	0.911	0.845	0.983	0.0159339
M35189	AF	19.72	602.91	22	0.976	0.9	1.058	0.556113
M35193	AF	18.98	49.78	22	1.182	0.995	1.404	0.0575216
M35240	AF	19.71	57.37	5	0.723	0.482	1.083	0.11547
M35253	AF	20.24	26.55	16	0.937	0.758	1.157	0.545201
M35254	AF	19.5	28.99	15	0.891	0.669	1.186	0.429414
M35255	AF	19.51	31.74	13	1.039	0.864	1.25	0.686094
M35257	AF	19.31	36.88	19	1.012	0.74	1.384	0.938747
M35270	AF	19.09	33.37	41	1.017	0.792	1.306	0.894368
M35305	AF	19.16	23.77	9	1	0.83	1.204	0.998337
M35320	AF	19.61	26.55	10	0.906	0.758	1.084	0.281822
M35322	AF	19.51	27.47	17	0.982	0.932	1.035	0.494062
M35326	AF	19.26	40.8	37	0.905	0.714	1.148	0.411653
M35327	AF	19.69	24.99	20	0.753	0.518	1.095	0.137369
M35331	AF	19.48	25.97	5	1.052	0.793	1.394	0.726905
M35397	AF	19.9	27.55	27	1.266	0.917	1.748	0.151411
M35431	AF	19.16	30.24	25	1.123	0.852	1.481	0.410076
M35433	AF	19.77	68.82	8	0.973	0.799	1.185	0.786183
M35439	AF	18.88	191.82	37	1.007	0.859	1.18	0.936276
M35451	AF	19.42	32.04	17	0.982	0.945	1.021	0.363717
M35464	AF	19	25.39	14	1.053	0.783	1.415	0.734449
M35472	AF	19.71	37.43	15	1.034	0.903	1.186	0.626249
M35527	AF	19.8	23.64	11	0.936	0.787	1.113	0.453759
M35551	AF	19.52	31.7	9	0.989	0.87	1.124	0.866688
M35626	AF	19.4	27.85	5	0.965	0.763	1.219	0.762835
M35628	AF	19.64	36.54	8	1.042	0.7	1.552	0.837807
M35631	AF	18.77	76.28	24	1.068	0.897	1.272	0.457298
M35635	AF	19.84	23.5	10	1.004	0.905	1.113	0.947186
M35669	AF	19.84	264.23	23	0.91	0.84	0.986	0.0216554
M35675	AF	18.62	34.02	41	1.078	0.885	1.314	0.454162
M35678	AF	19.75	229.02	24	0.892	0.787	1.012	0.0761285
M35718	AF	19.22	88.34	21	0.954	0.771	1.181	0.667748
M35754	AF	19.17	38.56	37	1.15	0.959	1.379	0.130606
M35854	AF	19.4	28.63	11	0.904	0.748	1.091	0.293202
M35977	AF	19.54	26.74	11	1.046	0.788	1.388	0.756629
M35978	AF	19.46	25.27	16	0.997	0.865	1.15	0.970691
M36009	AF	19.64	41.85	10	1.016	0.87	1.187	0.838184
M36095	AF	19.77	24.86	5	1.044	0.956	1.14	0.334561
M36097	AF	19.22	28.52	26	1.006	0.998	1.014	0.14332
M36098	AF	20	30.87	9	1.035	0.912	1.175	0.595709
M36099	AF	19.59	28.16	8	1.031	0.918	1.157	0.609995
M36103	AF	19.62	29.21	13	1.016	0.915	1.128	0.761313
M36115	AF	20.16	93.7	9	1.025	0.943	1.113	0.564359
M36131	AF	19.64	58.71	12	0.968	0.856	1.095	0.606931
M36134	AF	19.5	91.37	12	1.017	0.93	1.111	0.717603
M36230	AF	19.78	70.45	16	1.054	0.93	1.195	0.410771
M36300	AF	19.97	22.86	8	0.799	0.617	1.036	0.0899007
M36376	AF	20.36	26.66	5	1.006	0.859	1.18	0.937154
M36399	AF	19.42	47.62	13	0.901	0.789	1.029	0.124906
M36468	AF	20.29	23.83	17	1.017	0.935	1.105	0.696012
M36515	AF	19.24	23.35	8	2.648	0.988	7.092	0.0527726
M36552	AF	19.46	61.89	17	1.057	0.764	1.465	0.736834
M36553	AF	19.17	198.9	21	0.787	0.679	0.912	0.00149487
M36559	AF	19.54	24.95	17	1.068	0.977	1.168	0.14751
M36585	AF	19.51	24.84	10	0.945	0.768	1.163	0.59596
M36589	AF	19.33	34.95	19	1.06	0.994	1.13	0.0755486
M36673	AF	19.31	27.26	14	0.992	0.809	1.217	0.941072
M36738	AF	19.85	24.95	11	1.004	0.906	1.113	0.93705
M36754	AF	19.7	87.09	11	0.876	0.679	1.131	0.311071
M36756	AF	20.31	25.79	10	0.986	0.78	1.247	0.906021
M36776	AF	19.46	24.43	14	1.182	0.861	1.623	0.302035
M36802	AF	19.83	23.35	7	1.113	0.815	1.52	0.500573
M36808	AF	19.26	29.63	30	1.175	0.868	1.59	0.297561
M36850	AF	20.1	27.89	10	0.926	0.828	1.034	0.172758
M37004	AF	19.88	21.17	7	1.171	0.945	1.451	0.148766
M37058	AF	18.62	413.32	38	1.02	0.853	1.219	0.828658
M37097	AF	19.42	125.09	13	0.882	0.827	0.94	0.000119047
M37104	AF	19.32	26.38	12	1.033	0.926	1.152	0.56527
M37112	AF	19.46	24.92	12	0.976	0.921	1.033	0.396265
M37190	AF	20.15	128	19	0.977	0.915	1.044	0.488821
M37202	AF	19.59	415.86	23	0.971	0.913	1.032	0.342123
M37203	AF	19.46	77.74	18	1.012	0.829	1.236	0.90413
M37253	AF	19.42	22.49	13	1.15	0.932	1.42	0.191957
M37459	AF	19.71	27.28	8	0.898	0.785	1.028	0.119116
M37506	AF	18.77	35.99	44	1.003	0.792	1.27	0.979109
M38178	AF	20.5	285.16	14	0.963	0.799	1.162	0.6964
M38768	AF	19.6	28.88	12	1.22	0.83	1.792	0.311641
M00053	CAD	20.24	77.83	8	1.584	0.484	5.187	0.447438
M00054	CAD	18.94	45.93	186	0.785	0.587	1.049	0.101852
M00059	CAD	19.7	55.66	7	0.876	0.348	2.204	0.778189
M00060	CAD	17.64	80.98	193	1.052	0.781	1.417	0.738349
M00063	CAD	18.43	28.44	37	1.142	0.789	1.653	0.480466
M00064	CAD	20.03	38.02	5	1.278	0.385	4.244	0.688636
M00513	CAD	19.08	33.37	24	0.595	0.316	1.12	0.107759
M00527	CAD	19.5	25.87	13	0.939	0.607	1.455	0.779465
M00542	CAD	19.88	25.87	10	1.003	0.919	1.094	0.952751
M00553	CAD	19.57	26.93	16	1.012	0.976	1.049	0.523996
M00569	CAD	19.77	56.06	12	0.887	0.815	0.965	0.00545315
M00575	CAD	19.85	24.99	7	0.931	0.771	1.123	0.452797
M00577	CAD	20	23.78	3	1.217	0.672	2.206	0.51715
M00584	CAD	19.46	334.49	27	1.031	0.822	1.293	0.794047
M00599	CAD	19.63	24.99	13	0.837	0.641	1.091	0.187454
M00606	CAD	19.86	65.77	20	1.015	0.596	1.728	0.957343
M01105	CAD	19.5	29.79	17	1.27	0.738	2.185	0.388856
M01107	CAD	19.31	26.53	16	0.961	0.797	1.16	0.68003
M01110	CAD	19.75	380.93	25	1.526	1.187	1.961	0.000981896
M01114	CAD	19.67	29.67	16	1.167	1.042	1.307	0.0076493
M01121	CAD	20.35	28.02	6	0.739	0.444	1.231	0.24523
M01123	CAD	19.83	50.06	12	0.922	0.86	0.988	0.0222165
M01125	CAD	18.77	28.21	17	1.039	0.583	1.851	0.896439
M01284	CAD	19	26.48	16	0.939	0.639	1.381	0.74942
M01299	CAD	18.77	57.18	34	1.037	0.689	1.56	0.862904
M01301	CAD	19.75	70.74	22	1.188	0.694	2.033	0.530411
M01302	CAD	18.59	30.57	22	0.751	0.406	1.391	0.362566
M01303	CAD	19.67	37.86	16	1.073	0.779	1.477	0.667237
M01336	CAD	19.45	26.18	26	0.854	0.566	1.287	0.449659
M01356	CAD	19.95	24.33	15	0.923	0.684	1.246	0.601122
M01358	CAD	19.95	32.58	36	0.877	0.63	1.22	0.434812
M01359	CAD	19.35	32.86	21	0.993	0.681	1.449	0.970663
M01361	CAD	19.82	29.82	16	0.801	0.547	1.172	0.25301
M01365	CAD	19.22	28.11	22	1.034	0.796	1.343	0.800037
M01444	CAD	19.8	31.63	14	0.945	0.742	1.202	0.642609
M01493	CAD	19.35	27.64	10	0.858	0.526	1.399	0.539115
M01494	CAD	19.43	482.35	23	1.025	0.7	1.501	0.89722
M01508	CAD	18.77	40.57	26	1.092	0.869	1.373	0.45085
M01515	CAD	19.8	28.45	19	0.989	0.969	1.01	0.309903
M01558	CAD	18.77	185.99	39	1.306	0.899	1.896	0.161342
M01561	CAD	19.96	27.25	8	0.875	0.616	1.242	0.454459
M01564	CAD	18.77	53.48	45	1.301	0.968	1.747	0.0806679
M01572	CAD	19.56	27.12	16	0.908	0.615	1.338	0.624664
M01573	CAD	19.66	24.28	12	1.044	0.899	1.213	0.572253
M01585	CAD	19.26	29.03	20	1.096	0.557	2.157	0.79084
M01604	CAD	18.77	418.93	25	1.121	0.766	1.639	0.55632
M01605	CAD	19.66	24.65	10	0.972	0.785	1.205	0.798496
M01638	CAD	19.28	26.9	21	1.36	0.981	1.886	0.0650402
M01640	CAD	19.72	26.1	12	1.008	0.94	1.082	0.819198
M01642	CAD	18.94	31.63	32	0.996	0.747	1.328	0.979357
M01644	CAD	19.08	32.73	35	0.931	0.674	1.286	0.664072
M01645	CAD	19.26	30.86	39	1.088	0.823	1.438	0.55397
M01649	CAD	21	45.55	5	1.961	0.617	6.228	0.253443
M01670	CAD	19.56	24.62	12	1.477	0.901	2.421	0.122298
M01712	CAD	19.04	28.71	13	0.809	0.624	1.048	0.108003
M01769	CAD	18.77	33.9	37	0.834	0.601	1.156	0.275957
M01898	CAD	19.26	261.78	41	1.085	0.856	1.375	0.498732
M02132	CAD	18.77	42.62	43	0.792	0.579	1.085	0.146145
M02137	CAD	19.77	760.71	33	0.992	0.896	1.099	0.885049
M02342	CAD	19.3	26.09	15	1.086	0.794	1.487	0.605071
M02730	CAD	19.43	77.68	18	0.76	0.443	1.305	0.320224
M02734	CAD	19.26	32.73	47	1.042	0.726	1.495	0.824136
M03127	CAD	19.34	36.4	20	1.164	0.851	1.592	0.340986
M03141	CAD	19.18	79.92	25	1.266	0.953	1.681	0.103803
M03147	CAD	19.94	25.91	5	0.669	0.392	1.142	0.140189
M11438	CAD	20.23	26.55	6	1.135	0.529	2.436	0.745522
M12017	CAD	19.09	29.82	15	0.837	0.614	1.139	0.25769
M12035	CAD	18.77	28.02	37	0.864	0.633	1.18	0.358097
M12067	CAD	18.77	28.65	26	0.958	0.615	1.493	0.850505
M12129	CAD	19.09	28.83	24	1.133	0.887	1.448	0.317842
M12261	CAD	19.55	25.59	11	0.901	0.813	0.999	0.048135
M12593	CAD	19.88	24.99	21	0.561	0.334	0.941	0.0283905
M12626	CAD	19.27	25.22	10	1.297	0.786	2.141	0.308925
M12768	CAD	19.42	24.67	20	1.024	0.75	1.397	0.881045
M12774	CAD	19.26	72.23	29	0.978	0.704	1.358	0.89422
M15122	CAD	19.09	27.93	15	0.872	0.64	1.189	0.386174
M15140	CAD	18.77	106.47	39	1.238	0.936	1.636	0.134282
M15335	CAD	19.94	23.32	9	0.917	0.821	1.025	0.128187
M15365	CAD	19.2	23.53	13	0.881	0.58	1.339	0.553512
M15488	CAD	18.94	30.93	16	1.738	0.903	3.342	0.0978102
M15500	CAD	19.26	293.19	203	1.356	1.043	1.762	0.0227753
M15506	CAD	19.14	29.15	18	1.165	0.592	2.292	0.659115
M15630	CAD	19.52	1859.25	23	0.86	0.797	0.929	0.00011265
M15650	CAD	19.22	24.07	7	0.946	0.293	3.058	0.926109
M15676	CAD	19.26	67.8	34	1.152	0.88	1.508	0.302005
M15677	CAD	19.59	21.98	7	1.02	0.842	1.236	0.83996
M15749	CAD	19.58	40.44	16	0.954	0.782	1.162	0.638256
M15753	CAD	19.47	23.89	13	1.156	0.96	1.392	0.125144
M15778	CAD	19.08	27.26	37	1.089	0.772	1.536	0.626005
M15958	CAD	19.54	22.5	10	0.922	0.734	1.16	0.488961
M15990	CAD	19.1	25.88	18	0.881	0.667	1.163	0.371098
M15996	CAD	19.85	24.19	5	1.176	0.821	1.685	0.377464
M16634	CAD	19.77	21.92	10	0.968	0.78	1.202	0.769497
M16816	CAD	19.41	24.23	15	1.013	0.76	1.35	0.928596
M16818	CAD	19.5	24.99	10	1.016	0.746	1.383	0.921539
M16821	CAD	19.3	28.43	22	0.82	0.627	1.072	0.146564
M16822	CAD	19	47.68	19	0.983	0.693	1.394	0.924612
M16823	CAD	19.52	23.56	10	1.01	0.922	1.106	0.830728
M17799	CAD	18.11	43.94	116	1.021	0.994	1.049	0.123285
M17805	CAD	19.53	23.26	10	1.029	0.741	1.428	0.865341
M17807	CAD	19.61	45.11	20	0.905	0.777	1.055	0.204226
M17945	CAD	19.08	27.26	32	0.984	0.689	1.406	0.929602
M18254	CAD	19.69	25.91	12	1.122	0.98	1.285	0.0959913
M18281	CAD	19.55	27.65	12	1.009	0.969	1.05	0.666604
M18283	CAD	20	27.06	10	1.013	0.825	1.244	0.899221
M18335	CAD	19.64	27.04	6	1.005	0.852	1.185	0.951947
M18349	CAD	19.42	50.03	18	0.95	0.722	1.251	0.716747
M18357	CAD	19.71	25.24	6	1.088	0.888	1.331	0.415584
M18369	CAD	19.41	28.02	36	1.19	0.87	1.628	0.277497
M18392	CAD	19.58	23.25	5	0.873	0.664	1.147	0.330346
M18394	CAD	19.82	27.53	12	0.948	0.81	1.109	0.504189
M18467	CAD	19.75	92.55	13	1.113	0.888	1.394	0.352913
M18474	CAD	19.4	32.37	10	1.071	1.007	1.14	0.028729
M18476	CAD	20.05	23.82	8	0.929	0.787	1.097	0.385151
M18477	CAD	20.46	23.06	5	1.035	0.925	1.159	0.544509
M18494	CAD	19.74	25.13	12	1.033	0.912	1.172	0.60763
M18497	CAD	19.8	25.88	17	0.994	0.93	1.063	0.866441
M18929	CAD	19.22	28.81	11	0.989	0.662	1.478	0.957635
M19323	CAD	19.94	21.95	6	0.729	0.521	1.019	0.0643744
M19324	CAD	19.82	27.38	7	1.055	0.854	1.304	0.617019
M19362	CAD	19.87	28.11	19	1.272	0.859	1.885	0.229653
M19364	CAD	18.98	28.99	15	1.098	0.848	1.421	0.480532
M19368	CAD	19.56	26.16	11	0.7	0.465	1.053	0.0872092
M19396	CAD	19.51	32.12	9	0.881	0.685	1.134	0.325674
M19414	CAD	19.89	25.22	13	1.062	0.804	1.402	0.672843
M19415	CAD	20.36	22.55	4	1.232	0.711	2.134	0.457851
M19934	CAD	18.77	53.76	40	1	0.759	1.317	0.997964
M20489	CAD	18.94	33.9	36	0.848	0.588	1.224	0.379131
M20675	CAD	19.09	105.5	38	0.968	0.796	1.177	0.745372
M20699	CAD	19.22	48.17	24	1.034	0.847	1.264	0.740187
M21044	CAD	19.27	29.15	16	0.928	0.713	1.207	0.577876
M21047	CAD	19.78	33.74	15	0.826	0.519	1.316	0.421944
M21049	CAD	19.59	30.93	12	0.968	0.853	1.098	0.613258
M21127	CAD	20.08	25.36	9	0.948	0.58	1.547	0.829559
M21151	CAD	19.61	23.94	9	1.013	0.925	1.108	0.785818
M21184	CAD	20.01	26.52	14	0.957	0.794	1.154	0.648122
M21188	CAD	19.42	30.04	24	1.06	0.795	1.412	0.692513
M21630	CAD	18.88	401.07	27	0.841	0.68	1.04	0.110562
M22030	CAD	19.56	76.22	18	0.972	0.706	1.338	0.859776
M22032	CAD	19.09	23.24	13	0.862	0.617	1.203	0.381881
M22116	CAD	19.9	41.07	12	1.144	0.752	1.742	0.529879
M22130	CAD	19.61	88.94	17	0.987	0.741	1.313	0.925887
M22138	CAD	19.6	69.41	8	1.019	0.762	1.363	0.898303
M22175	CAD	19.78	21.77	5	0.798	0.578	1.103	0.171605
M22177	CAD	18.48	42.24	55	1.061	0.858	1.313	0.581655
M22189	CAD	19.2	24.6	9	0.932	0.642	1.352	0.709971
M22481	CAD	19.08	146.64	35	0.93	0.752	1.151	0.504075
M22548	CAD	19.22	29.23	15	0.92	0.629	1.345	0.665796
M22649	CAD	19.56	23.53	11	1.354	0.848	2.161	0.204857
M22842	CAD	19.8	22.23	9	0.941	0.853	1.039	0.231876
M24074	CAD	19.44	27.16	22	1.056	0.789	1.414	0.712386
M25459	CAD	19.08	81.98	32	0.84	0.695	1.015	0.0707785
M25599	CAD	19.29	35.99	22	1.101	0.89	1.361	0.377367
M27256	CAD	18.77	25.55	30	0.732	0.487	1.102	0.135196
M27273	CAD	19.97	25.57	11	0.98	0.615	1.561	0.932411
M27278	CAD	19.64	159.44	21	1.051	0.779	1.418	0.742878
M27447	CAD	19.57	25.92	13	1.005	0.859	1.175	0.951909
M27513	CAD	19.29	40.1	22	0.898	0.718	1.121	0.34169
M27531	CAD	20.05	27.74	13	0.946	0.834	1.074	0.392754
M27672	CAD	20.37	24.97	4	0.859	0.597	1.236	0.413314
M27710	CAD	19.43	254.8	20	0.898	0.792	1.019	0.0960871
M27716	CAD	19.53	686.39	20	0.974	0.9	1.054	0.511861
M27718	CAD	20.1	105.03	9	0.801	0.613	1.047	0.104383
M27722	CAD	19.69	23.19	7	1.107	0.789	1.553	0.555153
M27728	CAD	19.01	27.93	27	0.96	0.77	1.195	0.712457
M27738	CAD	19.48	24.99	14	0.915	0.78	1.075	0.280921
M30805	CAD	19.22	28.31	14	1.036	0.829	1.297	0.753776
M31453	CAD	19.62	24.99	16	1.166	0.882	1.541	0.280598
M31522	CAD	19.75	22.55	3	0.964	0.773	1.202	0.743861
M31536	CAD	19.69	27.63	23	1.002	0.953	1.054	0.939648
M31548	CAD	19.88	21.99	11	0.927	0.778	1.103	0.393139
M31555	CAD	19.58	23.76	12	0.952	0.782	1.158	0.621121
M31591	CAD	19.42	508.65	27	1.071	1	1.146	0.0484768
M31787	CAD	19.9	40.16	15	1.045	0.948	1.151	0.379048
M32197	CAD	19.79	46.33	22	0.837	0.629	1.112	0.219819
M32198	CAD	19.09	99.26	18	0.944	0.694	1.285	0.716172
M32315	CAD	18.77	122.26	36	0.842	0.625	1.134	0.257421
M32319	CAD	18.93	21.75	5	0.886	0.637	1.232	0.472438
M32322	CAD	20.12	28.84	4	1.377	0.792	2.393	0.2569
M32328	CAD	19.71	453.7	21	0.843	0.71	1.001	0.0512335
M32338	CAD	19	686.61	35	0.798	0.675	0.943	0.00813462
M32339	CAD	19.26	59.36	35	1.116	0.794	1.57	0.527559
M32346	CAD	19.52	34.92	10	0.967	0.844	1.107	0.623019
M32348	CAD	18.77	42.24	42	0.956	0.703	1.301	0.776585
M32379	CAD	19.61	87.86	14	1.248	1.035	1.505	0.020169
M32388	CAD	19.74	31.63	7	1.067	0.823	1.383	0.626969
M32393	CAD	19.69	33.53	12	0.993	0.616	1.602	0.977203
M32405	CAD	19.31	75.01	16	0.913	0.76	1.096	0.328583
M32412	CAD	19.54	1912.98	47	1.036	0.956	1.121	0.390323
M32418	CAD	19.14	31.35	13	0.919	0.725	1.165	0.485205
M32425	CAD	19.73	56.23	19	1.026	0.869	1.211	0.764702
M32445	CAD	19.55	30.06	15	0.951	0.814	1.112	0.527779
M32452	CAD	19.54	147.54	31	1.078	0.826	1.408	0.581101
M32489	CAD	19.26	28.04	35	0.868	0.615	1.224	0.42007
M32492	CAD	18.77	29.03	44	0.937	0.744	1.182	0.583851
M32497	CAD	19.25	273.75	30	1.071	0.935	1.227	0.319407
M32504	CAD	19.33	51.83	10	1.06	0.815	1.379	0.662169
M32518	CAD	19.41	35.99	40	0.939	0.652	1.354	0.736725
M32549	CAD	19.53	56.13	11	0.987	0.872	1.118	0.842646
M32553	CAD	19.69	26.88	12	0.987	0.797	1.223	0.906062
M32557	CAD	19.76	23.69	13	1.04	0.857	1.262	0.692768
M32560	CAD	19.6	25.98	10	0.934	0.823	1.06	0.290935
M32564	CAD	19.5	50.94	18	0.914	0.822	1.017	0.0993952
M32578	CAD	19.55	57.04	13	0.981	0.808	1.19	0.8444
M32586	CAD	19.78	426.11	18	0.991	0.872	1.127	0.894432
M32587	CAD	19.84	66.16	11	1.009	0.746	1.365	0.953737
M32593	CAD	19.54	26.39	12	1.026	0.828	1.272	0.813394
M32616	CAD	19.42	23.54	12	0.963	0.851	1.09	0.550658
M32632	CAD	19.26	50.75	28	0.973	0.804	1.176	0.773948
M32634	CAD	19.75	44.43	40	1.066	0.787	1.445	0.678298
M32635	CAD	19.61	152.3	13	0.634	0.483	0.834	0.00111195
M32644	CAD	19.54	33.37	38	1.078	0.795	1.462	0.630035
M32651	CAD	19.49	31.16	22	0.921	0.699	1.214	0.558764
M32654	CAD	19.42	39.58	16	0.991	0.67	1.464	0.962146
M32672	CAD	19.29	87.68	19	1.117	0.938	1.329	0.215532
M32675	CAD	19.46	30.88	19	1.355	0.837	2.193	0.2168
M32691	CAD	19.48	29.74	16	1.051	0.92	1.201	0.461942
M32698	CAD	19.35	82.37	15	0.876	0.599	1.282	0.49636
M32709	CAD	19.42	117.12	23	1.071	0.847	1.354	0.567983
M32729	CAD	19.08	35.36	41	1.065	0.801	1.415	0.6655
M32735	CAD	19.59	54.59	15	0.879	0.766	1.01	0.0685301
M32739	CAD	19.9	24.66	10	0.786	0.543	1.137	0.200899
M32740	CAD	18.77	72.23	49	0.949	0.704	1.279	0.731748
M32753	CAD	19.55	64.25	14	0.977	0.841	1.136	0.763413
M32754	CAD	19.5	26.22	14	0.964	0.889	1.045	0.374494
M32755	CAD	19.72	27.11	19	0.989	0.829	1.182	0.906592
M32757	CAD	19.53	653.26	23	1.029	0.933	1.135	0.565258
M32758	CAD	19.53	516.46	22	0.997	0.889	1.117	0.953242
M32759	CAD	19.61	537.68	22	0.911	0.815	1.019	0.10435
M32761	CAD	19.84	92.47	16	1.387	1.14	1.687	0.00106748
M32762	CAD	19.58	45.19	13	0.996	0.844	1.175	0.961936
M32769	CAD	19.66	29.89	7	1.114	0.902	1.375	0.315384
M32786	CAD	19.62	57.79	18	0.993	0.876	1.126	0.916129
M32787	CAD	19.63	77.42	11	1.003	0.767	1.312	0.982312
M32795	CAD	19.96	114.48	13	0.955	0.806	1.131	0.590781
M32800	CAD	19.67	34.23	12	1.014	0.917	1.123	0.781732
M32802	CAD	19.64	29.58	7	1.219	0.969	1.534	0.0911565
M32808	CAD	20.38	137.94	14	0.805	0.703	0.922	0.00173606
M32814	CAD	19.22	26.98	12	0.936	0.609	1.438	0.7617
M32836	CAD	21.7	49.57	6	1.063	0.714	1.584	0.763348
M32838	CAD	19.77	30.82	11	0.944	0.708	1.259	0.694981
M32846	CAD	19.56	1431.87	26	0.897	0.846	0.952	0.000315582
M32847	CAD	19.33	643.13	20	0.942	0.833	1.065	0.337943
M32854	CAD	19.46	25.61	5	0.882	0.757	1.029	0.110297
M32855	CAD	19.48	400.62	21	0.801	0.704	0.912	0.000815375
M32857	CAD	19.79	23.98	8	1.075	0.875	1.322	0.490381
M32863	CAD	19.68	24.88	13	1.005	0.932	1.084	0.896713
M32867	CAD	18.55	47.01	21	0.887	0.478	1.647	0.703841
M32869	CAD	19.39	25.14	16	1.132	0.935	1.372	0.203075
M32910	CAD	18.77	817.06	60	0.87	0.719	1.053	0.153046
M32980	CAD	19.8	100.56	10	1.105	0.825	1.48	0.501503
M33009	CAD	19.41	24.22	15	0.938	0.776	1.132	0.502901
M33084	CAD	19.54	50.38	9	0.76	0.628	0.921	0.00512936
M33131	CAD	19.35	55.11	11	0.787	0.632	0.981	0.0330024
M33132	CAD	18.77	550.72	38	0.962	0.724	1.278	0.789686
M33137	CAD	19.99	93.73	13	0.942	0.854	1.039	0.233324
M33138	CAD	19.7	516.59	24	0.959	0.833	1.104	0.56068
M33140	CAD	19.35	26.98	11	1.054	0.75	1.48	0.762811
M33144	CAD	19.55	172.4	9	0.982	0.877	1.101	0.760326
M33150	CAD	19.6	25.77	11	1.027	0.952	1.109	0.486789
M33163	CAD	19.72	28.84	19	1.12	0.862	1.455	0.396799
M33165	CAD	19.4	68.74	12	1.046	0.866	1.264	0.63928
M33173	CAD	19.02	61.12	46	1.003	0.994	1.012	0.522583
M33178	CAD	18.01	40.21	476	1	0.994	1.007	0.895938
M33188	CAD	20.02	28.58	4	0.928	0.825	1.043	0.211693
M33190	CAD	19.64	25.17	20	1.015	0.951	1.084	0.650146
M33192	CAD	19.52	24.89	11	1.006	0.904	1.118	0.919211
M33194	CAD	19.64	23.84	13	1.062	0.977	1.155	0.154606
M33195	CAD	20.13	23.95	7	0.963	0.874	1.06	0.440763
M33197	CAD	20.47	24.87	10	1.059	0.978	1.147	0.158619
M33203	CAD	19.57	28.96	14	1.025	0.959	1.096	0.46169
M33204	CAD	19.47	22.72	13	0.856	0.629	1.164	0.320478
M33221	CAD	19.57	22.68	17	1.01	0.851	1.2	0.906589
M33228	CAD	18.87	417.86	23	1.219	0.984	1.51	0.0704727
M33230	CAD	19.61	22.9	13	0.743	0.519	1.065	0.106424
M33250	CAD	19.7	210.41	21	0.869	0.745	1.014	0.0740852
M33353	CAD	19.5	27.46	19	1.02	0.956	1.088	0.554324
M33359	CAD	19.57	30.93	9	1.097	1.017	1.184	0.0164037
M33363	CAD	19.91	28.85	10	0.914	0.736	1.136	0.418868
M33364	CAD	19.78	23.73	7	1.079	0.57	2.042	0.816421
M33380	CAD	19.09	28.65	36	0.948	0.706	1.272	0.72201
M33384	CAD	19.68	25.62	12	1.027	0.995	1.061	0.103091
M33389	CAD	18.62	45.37	52	1.207	0.897	1.625	0.214192
M33390	CAD	19.66	28.14	14	0.957	0.858	1.068	0.428991
M33391	CAD	19.51	31.09	15	1.01	0.972	1.05	0.61022
M33408	CAD	19.6	26.91	12	1.033	0.907	1.176	0.628918
M33415	CAD	19.56	499.08	21	0.977	0.875	1.09	0.67376
M33420	CAD	19.52	26.8	13	1.02	0.877	1.185	0.801036
M33422	CAD	18.77	27.85	30	1.315	0.944	1.834	0.105875
M33423	CAD	18.91	49.66	54	0.999	0.994	1.004	0.713273
M33441	CAD	20.76	51.75	9	0.84	0.558	1.264	0.402744
M33442	CAD	19.26	27.26	24	1.293	0.759	2.202	0.344887
M33443	CAD	19.69	22.36	8	0.883	0.59	1.321	0.54397
M33447	CAD	19.35	27.43	10	1.03	0.777	1.366	0.83696
M33453	CAD	19.46	30.12	14	1.141	0.892	1.459	0.293841
M33477	CAD	18.98	54.58	46	1.133	0.784	1.638	0.506205
M33488	CAD	19.48	29.08	17	1.049	0.905	1.217	0.524522
M33507	CAD	19.42	2912.88	37	1.001	0.95	1.054	0.969063
M33508	CAD	19.79	226.6	19	1.076	0.984	1.176	0.106697
M33509	CAD	19.35	33.96	8	0.794	0.571	1.103	0.168554
M33510	CAD	19.67	48.45	21	0.881	0.709	1.094	0.252085
M33515	CAD	19.73	44.43	43	1.147	0.842	1.561	0.3846
M33531	CAD	19.23	22.78	10	1.072	0.898	1.28	0.441779
M33587	CAD	19.67	27.39	13	0.931	0.712	1.219	0.604594
M33609	CAD	19.48	31.89	21	0.989	0.945	1.035	0.630216
M33610	CAD	19.31	32.51	29	0.999	0.971	1.029	0.971256
M33627	CAD	19.96	23.07	10	0.958	0.683	1.342	0.801455
M33633	CAD	20.05	25.72	10	1.087	0.899	1.314	0.388168
M33637	CAD	19.49	22.21	9	0.976	0.824	1.155	0.774145
M33638	CAD	19.58	23.48	10	1.124	0.917	1.377	0.261218
M33652	CAD	19.58	27.98	6	1.01	0.832	1.226	0.917737
M33653	CAD	19.49	26.58	14	1.033	0.878	1.215	0.696942
M33658	CAD	19.76	27.31	9	1.032	0.892	1.193	0.674263
M33666	CAD	19.13	99.14	26	1.203	0.927	1.563	0.165093
M33675	CAD	19.79	22.47	6	0.877	0.697	1.103	0.261309
M33683	CAD	19.54	27.21	12	1.043	0.972	1.12	0.240442
M33751	CAD	19.22	28.33	26	1.014	0.991	1.037	0.232131
M33782	CAD	19.92	25.91	13	1	0.925	1.082	0.995206
M33801	CAD	19.65	32.46	6	1.239	0.978	1.569	0.0752876
M33821	CAD	19.35	78.99	17	0.848	0.671	1.071	0.166235
M33822	CAD	19.96	23.71	8	1.071	0.753	1.522	0.703922
M33833	CAD	19.71	24.86	6	1.242	0.961	1.604	0.0977497
M33835	CAD	19.89	27.61	9	0.967	0.862	1.085	0.569477
M33864	CAD	19.63	22.86	8	0.965	0.83	1.123	0.646582
M33871	CAD	19.57	33.63	12	0.893	0.739	1.077	0.236532
M33877	CAD	19.35	32.65	31	0.998	0.973	1.024	0.885451
M33883	CAD	19.43	100.46	14	1.003	0.925	1.088	0.936187
M33884	CAD	19.27	110.99	11	1.045	0.857	1.273	0.665607
M33885	CAD	19.63	25.4	11	0.993	0.898	1.098	0.893045
M33892	CAD	19.43	30.05	29	0.991	0.831	1.182	0.921615
M33901	CAD	19.63	192.55	20	0.899	0.781	1.035	0.137592
M33910	CAD	19.72	25.18	13	0.972	0.782	1.209	0.798372
M33935	CAD	20.24	25.79	9	1.1	0.954	1.269	0.188717
M33936	CAD	19.69	347.73	23	0.958	0.787	1.166	0.668978
M33937	CAD	20.24	129.04	15	1.099	0.885	1.365	0.393679
M33939	CAD	19.71	24.41	12	1.137	0.766	1.689	0.524081
M33941	CAD	19.45	188.51	20	0.895	0.762	1.051	0.176311
M33955	CAD	19.42	30.24	28	0.896	0.584	1.374	0.61365
M33957	CAD	19.49	24.8	10	1.058	0.793	1.412	0.699596
M33960	CAD	19.7	25.87	16	0.964	0.684	1.358	0.834145
M33961	CAD	19.7	23.86	11	1.16	0.828	1.624	0.388431
M33968	CAD	19.72	29.05	16	0.988	0.828	1.178	0.891655
M33969	CAD	19.55	63.98	11	1.05	0.844	1.306	0.663057
M33971	CAD	19.77	22.61	5	0.769	0.478	1.237	0.278998
M33972	CAD	19.85	30.5	7	0.746	0.522	1.066	0.107337
M33973	CAD	19.61	339.94	14	1.039	0.936	1.152	0.473729
M34035	CAD	19.52	22.5	5	0.735	0.483	1.12	0.152071
M34040	CAD	19.16	726.34	20	0.796	0.693	0.915	0.00137023
M34062	CAD	19.54	37.91	29	1.446	0.894	2.339	0.132711
M34106	CAD	19.63	252.15	18	0.938	0.819	1.074	0.352255
M34109	CAD	19.6	29.75	35	0.997	0.983	1.012	0.715017
M34112	CAD	20.01	24.24	17	0.959	0.834	1.102	0.555388
M34123	CAD	19.29	87.33	20	1.151	0.872	1.519	0.320913
M34214	CAD	19.72	134.93	19	0.927	0.685	1.253	0.620641
M34221	CAD	19.6	24.19	10	1.479	1.163	1.882	0.00142001
M34244	CAD	19.42	37.03	21	0.936	0.713	1.228	0.633405
M34245	CAD	19.51	26.09	18	0.972	0.821	1.151	0.744818
M34283	CAD	19.14	182.18	42	0.988	0.765	1.276	0.928026
M34289	CAD	19.38	26.12	14	0.999	0.81	1.232	0.992191
M34306	CAD	19.09	120.97	27	0.922	0.725	1.173	0.508805
M34314	CAD	19.84	35	9	1.072	0.935	1.23	0.319685
M34322	CAD	19.06	34.46	36	0.999	0.971	1.029	0.970934
M34327	CAD	19.91	24.97	8	1.133	1.007	1.275	0.0376621
M34329	CAD	19.37	22.43	11	1.01	0.9	1.134	0.868452
M34336	CAD	19.65	28.43	22	1.109	0.999	1.231	0.0532508
M34338	CAD	19.43	35.9	42	1.006	0.993	1.018	0.366262
M34339	CAD	19.46	27.64	23	1.021	0.964	1.081	0.484419
M34344	CAD	19.61	28.21	10	0.97	0.885	1.063	0.511441
M34350	CAD	19.4	32.47	14	1.07	0.975	1.173	0.153001
M34359	CAD	18.77	50.6	44	1.135	0.879	1.465	0.332684
M34365	CAD	17.41	38.84	57	1.004	0.985	1.024	0.672566
M34384	CAD	19.63	30.4	7	0.98	0.852	1.127	0.779935
M34389	CAD	19.75	264.86	15	0.769	0.651	0.909	0.00213116
M34390	CAD	19.26	30.85	10	0.936	0.774	1.132	0.494173
M34395	CAD	19.55	117.18	17	0.979	0.85	1.129	0.772342
M34400	CAD	19.5	24.52	12	0.982	0.821	1.174	0.84246
M34404	CAD	20.72	29.4	10	0.97	0.9	1.046	0.434906
M34407	CAD	20.06	155.74	19	0.862	0.695	1.069	0.176682
M34409	CAD	19.46	21.77	4	0.547	0.292	1.026	0.0601567
M34416	CAD	19.5	25.86	11	1.221	0.947	1.576	0.124056
M34419	CAD	19.5	26.55	15	0.782	0.544	1.123	0.182375
M34420	CAD	19.69	211.8	21	0.942	0.881	1.009	0.087674
M34441	CAD	19.43	26.46	14	0.937	0.796	1.103	0.434638
M34456	CAD	19.29	25.87	22	1.047	0.809	1.356	0.726206
M34469	CAD	20.03	28.72	11	0.823	0.663	1.022	0.0778183
M34481	CAD	20.61	148.92	9	1.126	0.858	1.479	0.392407
M34499	CAD	19.49	24.38	8	1.083	0.952	1.232	0.22507
M34513	CAD	19.48	23.35	12	1.088	0.946	1.252	0.237964
M34516	CAD	19.56	29.23	18	1.019	0.987	1.052	0.255234
M34527	CAD	19.32	73.74	16	0.707	0.536	0.932	0.01392
M34530	CAD	19.46	23.59	7	1.013	0.893	1.149	0.841148
M34533	CAD	19.39	67.13	18	1.024	0.905	1.158	0.707139
M34534	CAD	19.35	37.72	12	1.141	0.916	1.422	0.240254
M34535	CAD	19.85	28.06	5	0.986	0.818	1.188	0.880656
M34539	CAD	19.42	36.55	16	1.19	0.958	1.478	0.11611
M34674	CAD	19.42	44.04	12	1.074	0.894	1.291	0.443695
M34732	CAD	19.66	22.03	5	0.977	0.579	1.649	0.931836
M34761	CAD	20.09	32.21	19	0.97	0.782	1.203	0.781765
M34878	CAD	19.4	23.62	13	0.999	0.854	1.168	0.987552
M34912	CAD	19.54	33.51	46	0.886	0.677	1.16	0.378548
M35114	CAD	19.19	22.91	11	0.966	0.756	1.236	0.785375
M35126	CAD	19.64	30.09	17	0.988	0.861	1.134	0.865285
M35127	CAD	18.88	27.79	19	1.334	1.003	1.775	0.0476317
M35137	CAD	19.44	35.99	55	1.087	0.799	1.48	0.595596
M35159	CAD	20.58	49.35	8	1.053	0.86	1.289	0.619588
M35160	CAD	19.72	24.8	9	1.135	0.828	1.555	0.431066
M35186	CAD	19.42	185.33	25	0.888	0.642	1.229	0.475244
M35187	CAD	20.12	303.72	10	0.869	0.776	0.972	0.0143223
M35189	CAD	19.72	602.91	22	0.907	0.807	1.019	0.101396
M35193	CAD	18.98	163.42	24	0.986	0.794	1.225	0.900625
M35253	CAD	20.24	26.55	17	0.754	0.574	0.992	0.0433478
M35254	CAD	19.5	28.99	17	0.988	0.686	1.424	0.948674
M35255	CAD	19.51	31.74	12	0.779	0.6	1.012	0.0616496
M35257	CAD	19.19	36.88	20	0.918	0.682	1.234	0.56898
M35270	CAD	19.09	33.37	38	1.118	0.778	1.609	0.546076
M35305	CAD	19.16	23.77	9	0.982	0.782	1.234	0.875322
M35320	CAD	19.61	26.55	8	0.992	0.763	1.289	0.952189
M35322	CAD	19.51	27.47	17	0.998	0.927	1.074	0.957599
M35326	CAD	19.26	40.8	38	0.952	0.685	1.324	0.77068
M35327	CAD	19.69	24.99	21	0.871	0.53	1.431	0.58471
M35331	CAD	19.48	25.97	6	1.264	0.881	1.812	0.202953
M35397	CAD	19.9	28.65	30	0.803	0.486	1.328	0.392839
M35431	CAD	19.16	26.16	23	1.096	0.788	1.525	0.585327
M35433	CAD	20.42	68.82	6	1.031	0.813	1.308	0.801779
M35439	CAD	18.88	191.82	33	1.066	0.882	1.287	0.509251
M35451	CAD	19.42	32.01	16	1.031	0.983	1.081	0.211592
M35464	CAD	19	50.68	16	0.855	0.585	1.249	0.418191
M35472	CAD	19.71	26.54	18	0.995	0.847	1.169	0.951002
M35527	CAD	19.8	23.64	11	1.137	0.887	1.458	0.31228
M35551	CAD	19.52	31.7	11	0.957	0.826	1.107	0.551964
M35626	CAD	19.4	27.85	6	0.921	0.671	1.262	0.607647
M35628	CAD	19.64	25.86	8	0.624	0.407	0.957	0.0304711
M35631	CAD	18.77	47.96	25	0.931	0.735	1.178	0.549818
M35635	CAD	19.84	23.5	10	1.003	0.919	1.094	0.954754
M35669	CAD	19.84	264.23	23	0.889	0.792	0.998	0.0460435
M35675	CAD	18.62	34.02	43	0.886	0.674	1.166	0.388289
M35678	CAD	19.75	229.02	22	0.866	0.754	0.995	0.0415872
M35718	CAD	19.22	88.34	22	0.797	0.555	1.146	0.221193
M35754	CAD	19.17	38.56	43	1.121	0.913	1.376	0.276983
M35854	CAD	19.4	22.88	10	1.143	0.875	1.493	0.328529
M35977	CAD	19.54	26.74	10	0.845	0.62	1.15	0.283402
M35978	CAD	19.46	25.27	17	0.824	0.678	1.002	0.0524938
M36009	CAD	19.64	26.94	11	0.956	0.785	1.165	0.655171
M36095	CAD	19.77	24.86	4	1.095	0.96	1.25	0.177522
M36097	CAD	19.22	28.52	24	0.995	0.984	1.006	0.348158
M36098	CAD	20	30.87	10	0.992	0.853	1.152	0.911712
M36099	CAD	19.59	28.16	8	0.93	0.797	1.085	0.35441
M36103	CAD	19.62	29.21	14	1.066	0.943	1.206	0.307661
M36115	CAD	20.16	22.4	10	0.971	0.851	1.108	0.65963
M36131	CAD	19.64	32.85	15	1.27	1.075	1.499	0.00494942
M36134	CAD	19.5	29.86	10	0.847	0.731	0.981	0.0265963
M36230	CAD	19.78	28.79	18	0.947	0.826	1.086	0.435397
M36300	CAD	19.97	23.83	8	1.043	0.744	1.463	0.8063
M36376	CAD	20.36	26.66	5	1.038	0.827	1.301	0.749614
M36399	CAD	19.42	47.62	13	1.037	0.871	1.235	0.683477
M36468	CAD	20.29	23.83	17	1	0.889	1.125	0.999698
M36515	CAD	19.24	27.03	9	0.588	0.195	1.769	0.344696
M36552	CAD	19.46	61.89	17	1.485	0.952	2.315	0.0811315
M36553	CAD	19.17	198.9	22	0.783	0.601	1.019	0.0688571
M36559	CAD	19.54	24.95	16	1.128	1.005	1.267	0.0416554
M36585	CAD	19.51	24.84	10	1.013	0.844	1.214	0.891871
M36589	CAD	19.33	34.95	19	0.957	0.884	1.037	0.282523
M36673	CAD	19.31	27.26	14	1.016	0.762	1.354	0.914348
M36738	CAD	19.85	26.75	11	0.994	0.859	1.151	0.9404
M36754	CAD	19.7	87.09	11	0.826	0.642	1.061	0.134533
M36756	CAD	20.31	25.79	10	0.94	0.745	1.186	0.601353
M36776	CAD	19.46	24.43	16	1.008	0.675	1.505	0.968543
M36802	CAD	19.83	23.35	8	0.893	0.6	1.33	0.57864
M36808	CAD	19.26	29.63	30	1.02	0.675	1.54	0.925779
M36850	CAD	19.99	27.89	11	0.86	0.74	0.999	0.0485287
M37004	CAD	19.88	21.17	7	1.107	0.837	1.463	0.476422
M37058	CAD	18.62	413.32	39	1.309	1.015	1.688	0.0377142
M37097	CAD	19.62	30.56	9	0.98	0.886	1.084	0.69175
M37104	CAD	19.32	26.38	15	0.979	0.853	1.125	0.768739
M37112	CAD	19.46	24.92	13	0.953	0.902	1.007	0.0859044
M37190	CAD	20.15	128	19	1	0.908	1.102	0.995079
M37202	CAD	19.59	415.86	22	1.019	0.935	1.111	0.669604
M37203	CAD	19.46	77.74	18	0.915	0.75	1.116	0.381504
M37253	CAD	19.42	22.49	11	0.92	0.661	1.279	0.618172
M37459	CAD	19.71	27.28	10	0.929	0.775	1.113	0.423714
M37506	CAD	18.77	30.86	44	1.213	0.863	1.704	0.266795
M38150	CAD	21	25.71	3	0.835	0.535	1.302	0.425827
M38178	CAD	20.5	285.16	15	0.925	0.76	1.125	0.434227
M38768	CAD	19.61	26.2	11	0.786	0.541	1.143	0.207517
M00053	DBP	20.24	77.83	5	1.018	0.879	1.179	0.814027
M00054	DBP	19.35	45.93	146	1.055	0.977	1.139	0.170933
M00059	DBP	19.7	55.66	5	1.019	0.852	1.218	0.836462
M00060	DBP	19.14	80.98	157	0.979	0.908	1.056	0.582213
M00063	DBP	18.43	39.05	34	1.02	0.958	1.085	0.537565
M00064	DBP	20.03	38.02	5	0.996	0.814	1.217	0.966637
M00513	DBP	19.08	33.37	19	0.927	0.841	1.023	0.130358
M00527	DBP	19.5	23.94	11	0.993	0.915	1.077	0.857681
M00542	DBP	19.88	25.87	8	0.994	0.978	1.011	0.501995
M00553	DBP	20.2	24.72	11	0.999	0.992	1.007	0.803958
M00569	DBP	19.77	56.06	7	0.983	0.954	1.013	0.260777
M00575	DBP	19.85	24.99	4	1.035	0.978	1.096	0.235497
M00577	DBP	20	23.78	3	1.009	0.916	1.112	0.851529
M00584	DBP	19.71	334.49	23	0.951	0.904	1.001	0.0530158
M00599	DBP	20.41	24.99	8	1.045	0.953	1.146	0.344307
M00606	DBP	20.01	65.77	13	0.979	0.819	1.169	0.812117
M01105	DBP	19.5	29.79	13	0.989	0.915	1.069	0.774532
M01107	DBP	19.31	24.36	15	0.994	0.964	1.024	0.675036
M01110	DBP	19.98	27.26	11	1.018	0.925	1.12	0.719407
M01114	DBP	19.67	29.67	15	0.998	0.977	1.019	0.837393
M01121	DBP	20.35	28.02	5	0.979	0.896	1.069	0.630621
M01123	DBP	19.83	50.06	8	0.995	0.977	1.013	0.569179
M01125	DBP	18.77	28.21	13	0.968	0.863	1.087	0.586646
M01284	DBP	19	26.48	14	1.018	0.951	1.09	0.601936
M01299	DBP	19.46	57.18	23	0.905	0.796	1.03	0.131213
M01301	DBP	19.75	26.69	17	1.015	0.912	1.13	0.781019
M01302	DBP	18.59	30.57	16	0.957	0.846	1.081	0.478007
M01303	DBP	19.67	37.86	13	1.021	0.965	1.08	0.473456
M01336	DBP	19.45	24.99	22	0.996	0.925	1.072	0.910065
M01356	DBP	19.98	23.85	9	1.018	0.948	1.093	0.624293
M01358	DBP	19.95	32.58	28	0.99	0.929	1.054	0.741742
M01359	DBP	19.57	32.86	17	0.974	0.91	1.042	0.444715
M01361	DBP	19.82	29.82	12	0.986	0.912	1.066	0.724796
M01365	DBP	19.22	23.83	19	0.977	0.93	1.025	0.339347
M01444	DBP	19.8	23.82	11	0.97	0.925	1.017	0.202122
M01493	DBP	19.35	27.64	8	0.914	0.827	1.009	0.076106
M01494	DBP	19.43	27.87	19	0.953	0.873	1.041	0.284644
M01508	DBP	18.77	40.57	18	1.045	0.97	1.126	0.246681
M01515	DBP	19.8	28.45	18	1.003	0.999	1.007	0.159432
M01558	DBP	19.26	27.85	23	1.081	0.998	1.17	0.0563361
M01561	DBP	19.96	27.25	6	0.952	0.887	1.022	0.176639
M01564	DBP	18.77	53.48	36	1.008	0.954	1.065	0.777195
M01572	DBP	19.56	27.12	9	1.063	0.968	1.167	0.19978
M01573	DBP	19.66	22.91	8	0.977	0.947	1.008	0.142747
M01585	DBP	19.46	26.26	14	1.079	0.947	1.229	0.255566
M01604	DBP	18.77	418.93	20	1.066	0.998	1.138	0.0571003
M01605	DBP	19.75	23.33	7	1.004	0.976	1.032	0.790599
M01638	DBP	19.28	26.9	18	0.985	0.908	1.069	0.717114
M01640	DBP	19.72	26.1	11	1.001	0.991	1.012	0.797739
M01642	DBP	18.94	26.26	27	1.02	0.971	1.072	0.420278
M01644	DBP	19.08	32.73	28	1.007	0.934	1.085	0.86231
M01645	DBP	19.26	30.86	30	0.963	0.899	1.032	0.288011
M01649	DBP	21	45.55	5	1.146	0.937	1.402	0.184257
M01670	DBP	19.56	22.47	6	0.945	0.836	1.068	0.365908
M01712	DBP	19.04	26.13	9	1.034	0.976	1.095	0.256644
M01769	DBP	18.77	33.9	23	1.028	0.912	1.159	0.652167
M01898	DBP	19.26	261.78	32	1.031	0.981	1.084	0.225568
M02132	DBP	19.22	42.62	32	1.031	0.946	1.123	0.492867
M02137	DBP	19.77	760.71	30	0.999	0.982	1.017	0.941285
M02342	DBP	19.3	24.33	10	0.993	0.928	1.063	0.84268
M02730	DBP	19.84	77.68	11	1.041	0.965	1.123	0.294299
M02734	DBP	19.26	32.25	33	1.028	0.957	1.104	0.448095
M03127	DBP	19.34	36.4	20	0.998	0.932	1.067	0.946205
M03141	DBP	19.18	79.92	20	0.974	0.915	1.037	0.41058
M03147	DBP	19.94	25.91	5	1.004	0.919	1.097	0.928901
M11438	DBP	20.23	26.55	4	1.015	0.902	1.142	0.810195
M12017	DBP	19.09	29.82	13	1.003	0.952	1.056	0.923525
M12035	DBP	18.77	28.02	28	0.964	0.894	1.04	0.347577
M12067	DBP	18.77	28.65	17	0.98	0.893	1.076	0.672403
M12129	DBP	19.09	34.67	20	0.994	0.926	1.067	0.869151
M12261	DBP	19.55	25.59	9	0.99	0.971	1.01	0.341087
M12593	DBP	19.88	24.99	18	1.122	1.025	1.229	0.0126793
M12626	DBP	19.27	22.37	7	1.053	0.942	1.178	0.359452
M12768	DBP	19.42	22.88	15	1.037	0.973	1.106	0.261921
M12774	DBP	19.26	72.23	22	1.029	0.969	1.093	0.34416
M15122	DBP	19.09	27.35	12	0.972	0.902	1.047	0.453085
M15140	DBP	18.77	106.47	29	0.986	0.914	1.064	0.715715
M15335	DBP	19.94	23.32	8	0.998	0.979	1.018	0.8611
M15365	DBP	19.75	22.9	9	0.908	0.836	0.987	0.023011
M15488	DBP	19.69	33.22	12	1.031	0.915	1.162	0.616303
M15500	DBP	19.26	293.19	165	0.982	0.925	1.043	0.551966
M15506	DBP	19.14	29.15	18	0.975	0.871	1.092	0.660634
M15630	DBP	19.52	24.84	7	1.022	0.975	1.072	0.355398
M15650	DBP	19.22	30.67	6	1.01	0.826	1.236	0.920704
M15676	DBP	19.26	67.8	30	1.012	0.932	1.099	0.768674
M15677	DBP	19.59	25.05	7	0.972	0.943	1.002	0.0651856
M15749	DBP	19.58	23.25	11	1.023	0.987	1.06	0.212228
M15753	DBP	19.47	23.89	13	1.019	0.987	1.052	0.240171
M15778	DBP	19.08	27.26	23	0.943	0.863	1.03	0.191954
M15958	DBP	19.54	22.5	9	0.989	0.955	1.025	0.558709
M15990	DBP	19.1	25.88	16	0.985	0.948	1.024	0.446707
M15996	DBP	19.85	24.19	3	0.966	0.873	1.07	0.511897
M16634	DBP	19.77	21.92	9	1.03	0.99	1.072	0.138081
M16816	DBP	19.6	23.1	8	1.016	0.935	1.105	0.7039
M16818	DBP	19.5	24.99	8	1.013	0.923	1.113	0.784016
M16821	DBP	19.99	25.36	16	0.976	0.928	1.026	0.345332
M16822	DBP	19	47.68	13	1.088	1.015	1.165	0.0164201
M16823	DBP	19.52	23.56	7	1.008	0.993	1.023	0.287994
M17799	DBP	18.11	43.94	83	1.001	0.994	1.007	0.867849
M17805	DBP	19.53	23.26	6	0.989	0.913	1.071	0.781257
M17807	DBP	19.61	45.11	18	1.006	0.967	1.046	0.759732
M17945	DBP	19.08	25.52	20	0.943	0.875	1.016	0.125471
M18254	DBP	19.69	24.99	10	0.97	0.949	0.991	0.00458196
M18281	DBP	19.55	27.65	11	0.997	0.986	1.009	0.658401
M18283	DBP	20.57	27.06	6	0.943	0.905	0.982	0.00466277
M18335	DBP	19.64	27.04	5	1.013	0.982	1.044	0.420258
M18349	DBP	19.93	50.03	13	0.958	0.906	1.012	0.122366
M18357	DBP	19.81	25.24	5	1.037	1	1.074	0.0485658
M18369	DBP	19.46	28.02	30	1.016	0.945	1.092	0.674288
M18392	DBP	20.62	23.91	5	0.965	0.895	1.04	0.345638
M18394	DBP	20.89	27.53	8	0.983	0.952	1.015	0.28649
M18467	DBP	19.75	24.72	7	0.978	0.916	1.044	0.505986
M18474	DBP	19.4	32.37	7	0.994	0.98	1.008	0.394716
M18476	DBP	20.05	23.51	7	1.023	1	1.046	0.0468078
M18477	DBP	20.46	23.06	4	0.996	0.976	1.017	0.720217
M18494	DBP	19.74	25.13	10	0.987	0.966	1.008	0.211882
M18497	DBP	19.8	25.88	14	0.992	0.978	1.007	0.31367
M18929	DBP	19.22	28.81	7	1.052	0.968	1.144	0.233058
M19323	DBP	19.97	20.73	4	0.929	0.865	0.997	0.039841
M19362	DBP	20.24	28.11	15	1.068	0.987	1.155	0.101657
M19364	DBP	18.98	28.99	11	1.019	0.953	1.09	0.574181
M19368	DBP	19.56	26.16	8	0.949	0.85	1.06	0.351856
M19396	DBP	19.51	32.12	5	0.986	0.929	1.047	0.650458
M19414	DBP	19.89	25.22	11	0.984	0.933	1.038	0.549249
M19415	DBP	20.36	25.52	4	1.132	1.034	1.24	0.00739504
M19934	DBP	18.77	50.85	33	1.022	0.965	1.083	0.453528
M20489	DBP	18.94	33.9	28	0.978	0.909	1.052	0.554789
M20675	DBP	19.64	63.54	21	1.047	0.976	1.124	0.202
M20699	DBP	19.35	29.46	17	0.969	0.933	1.008	0.114742
M21044	DBP	19.61	29.15	10	1.078	1.02	1.138	0.00725318
M21047	DBP	19.64	33.74	12	1.004	0.923	1.092	0.92646
M21049	DBP	19.72	30.93	6	0.987	0.933	1.044	0.648285
M21127	DBP	20.08	21.77	7	0.945	0.863	1.034	0.218041
M21151	DBP	19.61	23.94	9	0.982	0.968	0.996	0.0124189
M21184	DBP	20.01	26.52	12	1.039	0.991	1.089	0.113304
M21188	DBP	19.42	30.04	22	1.003	0.941	1.07	0.915442
M21630	DBP	19.9	401.07	20	0.965	0.928	1.003	0.071934
M22030	DBP	20.06	31.52	14	1.093	0.995	1.201	0.0628784
M22032	DBP	19.54	23.35	10	1.023	0.965	1.085	0.440807
M22116	DBP	19.9	41.07	11	1.002	0.907	1.108	0.966653
M22130	DBP	19.68	88.94	14	0.994	0.942	1.048	0.817257
M22138	DBP	19.6	69.41	6	1.036	0.983	1.092	0.188475
M22175	DBP	19.78	20.8	4	1.015	0.96	1.072	0.601914
M22177	DBP	18.48	32.3	46	0.953	0.897	1.013	0.125303
M22189	DBP	19.2	24.6	6	0.974	0.911	1.041	0.436852
M22481	DBP	19.08	31.43	29	0.974	0.928	1.023	0.291125
M22548	DBP	19.22	28.57	10	0.845	0.779	0.916	4.35449e-05
M22649	DBP	19.56	25.74	10	0.894	0.79	1.011	0.0740802
M22842	DBP	19.95	22.23	5	0.984	0.961	1.006	0.155704
M24074	DBP	20	23.81	14	1.009	0.954	1.069	0.747706
M25459	DBP	19.66	81.98	25	0.982	0.935	1.032	0.473442
M25599	DBP	19.29	35.99	17	0.965	0.897	1.039	0.349008
M27256	DBP	18.77	25.55	28	0.975	0.908	1.048	0.4917
M27273	DBP	19.97	23.33	7	0.963	0.879	1.054	0.412155
M27278	DBP	19.64	159.44	18	0.996	0.946	1.049	0.889055
M27447	DBP	19.57	44.53	12	1.024	0.987	1.062	0.201889
M27513	DBP	19.29	26.44	20	0.975	0.936	1.016	0.234291
M27531	DBP	20.05	24.56	12	0.995	0.974	1.017	0.652924
M27672	DBP	20.36	24.97	4	0.964	0.913	1.017	0.174354
M27710	DBP	19.43	65.32	15	0.946	0.92	0.973	9.52611e-05
M27716	DBP	19.53	686.39	17	0.998	0.979	1.016	0.80293
M27718	DBP	19.77	23.71	9	0.975	0.901	1.054	0.5187
M27722	DBP	19.85	23.19	4	0.997	0.933	1.064	0.918767
M27728	DBP	19.01	27.93	22	1.033	0.976	1.094	0.267173
M27738	DBP	19.48	21.68	10	0.985	0.943	1.029	0.491517
M30805	DBP	19.61	28.31	10	1.027	0.989	1.067	0.169911
M31453	DBP	19.62	24.99	14	0.998	0.949	1.049	0.926862
M31536	DBP	19.69	27.63	16	0.992	0.982	1.003	0.163286
M31548	DBP	19.88	21.97	10	1.003	0.962	1.047	0.872727
M31555	DBP	19.58	23.39	10	0.966	0.923	1.011	0.135035
M31591	DBP	19.42	508.65	17	1.002	0.99	1.013	0.775853
M31787	DBP	20.14	26.71	6	1.023	0.993	1.054	0.130491
M32197	DBP	19.7	46.33	15	1.02	0.968	1.074	0.46546
M32198	DBP	19.09	99.26	16	0.996	0.942	1.053	0.891439
M32315	DBP	18.77	24.99	22	1.004	0.902	1.118	0.939748
M32319	DBP	18.93	21.75	4	0.968	0.908	1.031	0.312286
M32322	DBP	20.12	28.84	3	0.966	0.871	1.071	0.512466
M32328	DBP	19.71	453.7	21	1.048	1.02	1.077	0.000611828
M32338	DBP	19	116.88	31	0.928	0.889	0.969	0.000730797
M32339	DBP	19.26	59.36	26	1.06	0.969	1.16	0.20456
M32346	DBP	19.52	34.92	10	0.981	0.961	1.001	0.0615132
M32348	DBP	18.77	29.63	35	1.053	0.981	1.131	0.153291
M32379	DBP	20.04	87.86	9	1.057	1.011	1.106	0.0146797
M32388	DBP	21.7	26.92	3	1.045	0.971	1.125	0.238854
M32393	DBP	19.69	23.1	10	0.984	0.907	1.067	0.697682
M32405	DBP	19.31	23.62	11	1	0.961	1.041	0.990825
M32412	DBP	19.93	1912.98	30	0.985	0.966	1.005	0.14068
M32418	DBP	19.14	24.99	10	1.022	0.973	1.073	0.39316
M32425	DBP	19.56	56.23	16	1.051	1.008	1.096	0.0192952
M32445	DBP	19.55	30.06	12	1.001	0.974	1.029	0.961452
M32452	DBP	19.54	147.54	30	1.043	0.983	1.106	0.160671
M32489	DBP	19.26	28.04	24	0.949	0.866	1.04	0.262124
M32492	DBP	18.77	29.03	39	1.045	0.989	1.104	0.11828
M32497	DBP	19.42	30.92	18	0.996	0.962	1.03	0.809383
M32504	DBP	19.33	23.71	7	1.033	0.977	1.092	0.248491
M32518	DBP	19.42	35.99	30	1.039	0.971	1.113	0.269885
M32549	DBP	19.53	35.72	6	1.048	1.012	1.085	0.00817327
M32553	DBP	19.69	21.9	6	1.018	0.972	1.066	0.460076
M32557	DBP	20.06	23.69	11	1.004	0.971	1.038	0.809904
M32560	DBP	19.6	21.6	7	1.018	0.996	1.041	0.116857
M32564	DBP	19.5	25.33	15	0.996	0.976	1.017	0.722288
M32578	DBP	19.55	104.21	19	1.015	0.984	1.048	0.348479
M32586	DBP	19.78	426.11	17	0.982	0.958	1.007	0.158583
M32587	DBP	20.24	28.63	7	1.064	0.969	1.169	0.194723
M32593	DBP	19.55	26.39	8	0.985	0.945	1.027	0.470763
M32616	DBP	19.42	23.54	7	1.01	0.966	1.056	0.660175
M32632	DBP	19.26	50.75	20	0.994	0.953	1.037	0.797041
M32634	DBP	19.75	44.43	31	0.972	0.921	1.025	0.28729
M32635	DBP	20.37	37.43	8	0.997	0.894	1.112	0.960144
M32644	DBP	19.54	30.86	27	0.958	0.9	1.019	0.174834
M32651	DBP	19.49	31.16	17	0.968	0.905	1.036	0.347249
M32654	DBP	19.56	39.58	15	1.024	0.936	1.12	0.607348
M32672	DBP	20.5	87.68	11	0.997	0.951	1.045	0.888197
M32675	DBP	19.46	30.88	14	0.995	0.904	1.095	0.915426
M32691	DBP	19.48	29.74	11	0.99	0.966	1.014	0.408472
M32698	DBP	19.35	82.37	18	1.062	0.999	1.129	0.0520011
M32709	DBP	19.42	95.45	22	1.008	0.971	1.046	0.690713
M32729	DBP	19.08	35.36	31	0.953	0.901	1.009	0.0969569
M32735	DBP	19.81	54.59	9	1.007	0.975	1.039	0.670661
M32739	DBP	19.9	24	8	0.963	0.897	1.034	0.295351
M32740	DBP	19.26	72.23	38	1.008	0.954	1.065	0.783279
M32753	DBP	19.55	24.41	9	0.987	0.934	1.042	0.6268
M32754	DBP	19.5	26.22	13	0.999	0.977	1.02	0.891756
M32755	DBP	19.72	27.11	17	0.996	0.965	1.028	0.809685
M32757	DBP	20.28	653.26	16	1.015	0.997	1.033	0.0940436
M32758	DBP	19.86	516.46	17	0.994	0.966	1.023	0.694192
M32759	DBP	19.61	537.68	18	0.996	0.968	1.025	0.766974
M32761	DBP	19.64	92.47	15	1.022	0.974	1.072	0.375809
M32762	DBP	20.08	45.19	10	0.983	0.962	1.005	0.126365
M32769	DBP	19.66	27.07	5	1.019	0.978	1.062	0.365319
M32786	DBP	19.62	32.2	11	1.013	0.982	1.045	0.423356
M32787	DBP	20.75	77.42	10	0.996	0.915	1.083	0.92311
M32795	DBP	19.96	25.53	7	0.985	0.922	1.051	0.644598
M32800	DBP	20.31	34.23	9	1.01	0.992	1.027	0.282136
M32802	DBP	19.64	29.58	7	0.979	0.944	1.015	0.256194
M32808	DBP	20.24	137.94	12	0.978	0.942	1.015	0.248424
M32814	DBP	19.48	26.98	9	0.961	0.886	1.042	0.338358
M32836	DBP	21.7	49.57	4	1.04	0.992	1.089	0.103109
M32838	DBP	20.47	30.82	9	1.057	0.995	1.124	0.0727792
M32846	DBP	19.56	1431.87	16	0.985	0.975	0.994	0.00222471
M32847	DBP	19.33	643.13	17	0.983	0.958	1.009	0.190387
M32854	DBP	20.03	25.61	3	0.97	0.945	0.996	0.024447
M32855	DBP	19.48	400.62	16	0.967	0.947	0.989	0.00286113
M32857	DBP	19.79	23.98	7	0.994	0.958	1.031	0.745708
M32863	DBP	19.68	24.88	11	0.996	0.982	1.011	0.625095
M32867	DBP	18.55	47.01	19	0.953	0.79	1.15	0.615066
M32869	DBP	19.39	25.14	15	0.991	0.959	1.025	0.604898
M32910	DBP	18.77	817.06	45	0.962	0.931	0.994	0.0213765
M32980	DBP	20.24	24.62	5	1.024	0.948	1.106	0.545847
M33009	DBP	19.41	24.22	11	0.982	0.919	1.049	0.587301
M33084	DBP	20.73	50.38	4	1.011	0.973	1.051	0.576556
M33131	DBP	19.35	55.11	8	1.027	0.985	1.07	0.209919
M33132	DBP	18.77	29.33	25	0.945	0.837	1.067	0.36097
M33137	DBP	19.99	93.73	11	1.01	0.98	1.039	0.525653
M33138	DBP	19.7	516.59	22	0.991	0.962	1.021	0.546389
M33140	DBP	19.35	24.2	8	0.999	0.93	1.073	0.97752
M33144	DBP	19.55	172.4	9	0.982	0.963	1.001	0.0604716
M33150	DBP	19.6	25.77	8	1.005	0.99	1.019	0.517258
M33163	DBP	19.89	28.84	14	1.058	1.004	1.116	0.0357274
M33165	DBP	19.4	68.74	11	0.982	0.952	1.014	0.273916
M33173	DBP	19.02	61.12	28	1	0.997	1.002	0.692235
M33178	DBP	18.01	40.21	314	1.001	0.999	1.002	0.323352
M33188	DBP	20.02	22.51	3	1.01	0.983	1.038	0.458407
M33190	DBP	19.64	25.17	18	0.995	0.984	1.007	0.415656
M33192	DBP	19.52	24.89	8	1.009	0.988	1.031	0.391193
M33194	DBP	19.64	23.12	7	1.007	0.985	1.029	0.534634
M33195	DBP	20.13	23.95	7	1	0.983	1.017	0.974584
M33197	DBP	20.47	23.52	8	1.002	0.985	1.02	0.790004
M33203	DBP	19.57	25.58	12	0.998	0.986	1.01	0.716137
M33204	DBP	19.47	22.72	13	0.987	0.939	1.038	0.616776
M33221	DBP	19.57	22.68	14	0.99	0.95	1.033	0.657182
M33228	DBP	18.87	33.63	16	1.02	0.964	1.079	0.489385
M33230	DBP	19.61	22.9	12	0.988	0.906	1.077	0.778622
M33250	DBP	19.7	210.41	17	0.988	0.961	1.016	0.40739
M33353	DBP	19.54	27.46	18	0.994	0.983	1.005	0.290352
M33359	DBP	19.57	30.93	6	0.997	0.98	1.014	0.714597
M33363	DBP	19.91	26.21	7	0.991	0.945	1.039	0.714571
M33364	DBP	19.78	23.56	4	0.951	0.864	1.047	0.304937
M33380	DBP	19.09	28.65	30	0.98	0.931	1.031	0.437263
M33384	DBP	19.68	25.62	10	1.002	0.994	1.01	0.632964
M33389	DBP	19.08	45.37	45	1.001	0.932	1.074	0.987975
M33390	DBP	21.35	23.13	6	1.002	0.974	1.031	0.904759
M33391	DBP	19.51	29.92	10	1	0.99	1.011	0.929235
M33408	DBP	19.64	26.29	11	1.016	0.995	1.038	0.129216
M33415	DBP	19.56	327.24	16	1.001	0.97	1.032	0.971686
M33420	DBP	19.52	22.55	9	1.017	0.96	1.077	0.567663
M33422	DBP	19.75	27.85	26	0.994	0.917	1.079	0.891999
M33423	DBP	19.25	39.81	38	1.001	1	1.002	0.155708
M33441	DBP	20.76	217.5	11	1.011	0.965	1.06	0.639132
M33442	DBP	19.46	27.26	19	0.965	0.872	1.068	0.492061
M33443	DBP	19.69	22.36	8	0.99	0.926	1.059	0.778661
M33447	DBP	19.35	24.41	8	1.066	1.007	1.128	0.0270778
M33453	DBP	19.46	30.12	9	1.029	0.983	1.077	0.216523
M33477	DBP	18.98	34.67	32	1.068	0.984	1.159	0.115821
M33488	DBP	19.49	29.08	15	1.016	0.987	1.046	0.275287
M33507	DBP	19.71	2912.88	34	0.987	0.976	0.999	0.0355694
M33508	DBP	19.79	215.98	12	0.981	0.962	1	0.0469924
M33509	DBP	19.35	22.6	6	0.942	0.883	1.004	0.0669535
M33510	DBP	19.67	23.19	12	0.999	0.955	1.044	0.951423
M33515	DBP	19.73	44.43	34	1.014	0.943	1.091	0.698585
M33531	DBP	19.23	22.78	8	1.034	0.996	1.073	0.0821337
M33587	DBP	19.54	27.39	9	0.997	0.949	1.048	0.909932
M33609	DBP	19.48	31.89	12	0.994	0.985	1.004	0.23786
M33610	DBP	19.58	32.51	21	1.004	0.998	1.01	0.198996
M33627	DBP	19.96	23.07	8	0.992	0.896	1.099	0.884199
M33633	DBP	20.07	25.72	6	0.972	0.911	1.038	0.399591
M33637	DBP	19.49	20.75	8	0.999	0.957	1.044	0.980496
M33638	DBP	19.73	23.48	8	0.931	0.889	0.974	0.00185523
M33652	DBP	19.58	27.98	7	0.994	0.944	1.046	0.813466
M33653	DBP	19.49	26.58	12	0.976	0.936	1.018	0.255145
M33658	DBP	21.84	27.31	6	1.028	0.997	1.06	0.0783454
M33666	DBP	19.13	99.14	22	1.006	0.946	1.07	0.847759
M33675	DBP	19.79	22.47	5	0.939	0.892	0.989	0.0165122
M33683	DBP	19.54	27.21	12	1.003	0.991	1.015	0.621505
M33751	DBP	19.22	28.33	18	0.995	0.99	1.001	0.0818827
M33782	DBP	19.92	25.91	12	0.988	0.974	1.002	0.100199
M33801	DBP	19.65	20.93	3	1.035	0.972	1.102	0.286663
M33821	DBP	19.53	23.08	13	1.053	1.007	1.101	0.0220417
M33822	DBP	19.96	23.71	8	1.006	0.949	1.067	0.834831
M33833	DBP	19.71	24.86	4	1.026	0.981	1.073	0.263295
M33835	DBP	19.9	27.61	5	1.011	0.984	1.039	0.437645
M33864	DBP	19.63	21.75	6	0.993	0.965	1.022	0.641581
M33871	DBP	20.04	22.56	6	0.925	0.868	0.986	0.0163882
M33877	DBP	19.35	32.65	21	1	0.994	1.006	0.915479
M33883	DBP	19.43	100.46	11	1.011	0.995	1.026	0.184533
M33884	DBP	19.27	110.99	10	1.014	0.979	1.051	0.443251
M33885	DBP	19.63	25.4	10	0.989	0.97	1.008	0.258528
M33892	DBP	19.43	30.05	25	0.985	0.953	1.019	0.378684
M33901	DBP	19.63	192.55	15	1.006	0.972	1.04	0.7434
M33910	DBP	19.72	25.18	11	1.042	0.987	1.1	0.134057
M33935	DBP	20.45	25.79	5	0.975	0.944	1.007	0.12105
M33936	DBP	19.86	347.73	18	1.027	1.002	1.052	0.0324806
M33937	DBP	20.24	129.04	12	1.001	0.963	1.04	0.970952
M33939	DBP	19.72	24.41	8	0.991	0.874	1.125	0.893872
M33941	DBP	19.94	188.51	16	1.01	0.982	1.039	0.476327
M33955	DBP	19.42	30.24	22	0.907	0.841	0.978	0.0113207
M33957	DBP	19.65	24.8	9	0.986	0.936	1.039	0.591031
M33960	DBP	19.7	25.87	12	1.022	0.939	1.113	0.613622
M33961	DBP	19.7	22.72	10	1.015	0.957	1.078	0.614944
M33968	DBP	19.75	29.05	11	0.984	0.948	1.022	0.415646
M33969	DBP	19.55	24.17	7	0.976	0.921	1.034	0.404326
M33971	DBP	19.86	22.61	3	0.978	0.872	1.096	0.698166
M33972	DBP	19.98	30.5	5	0.997	0.921	1.078	0.933053
M33973	DBP	20.42	339.94	10	1.002	0.985	1.02	0.823307
M34035	DBP	19.52	22.5	4	1.001	0.929	1.079	0.973623
M34040	DBP	19.43	35.25	9	0.956	0.877	1.041	0.299886
M34062	DBP	19.54	30.24	21	1.009	0.924	1.102	0.845278
M34106	DBP	19.63	252.15	17	0.99	0.958	1.023	0.54842
M34109	DBP	19.6	29.75	24	0.999	0.996	1.001	0.291002
M34112	DBP	20.01	24.24	13	1.014	0.978	1.051	0.456168
M34123	DBP	19.29	87.33	14	0.992	0.936	1.051	0.793656
M34214	DBP	19.72	134.93	14	0.968	0.896	1.045	0.402977
M34221	DBP	19.6	53.76	9	1.001	0.961	1.042	0.973538
M34244	DBP	19.42	37.03	15	0.965	0.919	1.012	0.142754
M34245	DBP	19.51	26.09	16	1.012	0.98	1.044	0.472792
M34283	DBP	19.14	32.1	25	0.986	0.912	1.065	0.712487
M34289	DBP	19.38	26.12	12	0.993	0.953	1.036	0.75878
M34306	DBP	19.09	38.7	17	1.005	0.948	1.065	0.875406
M34314	DBP	19.96	35	5	0.968	0.937	1	0.053521
M34322	DBP	19.06	34.46	25	0.995	0.989	1.002	0.14396
M34327	DBP	19.91	24.97	8	1.027	1.008	1.047	0.00591498
M34329	DBP	19.37	22.43	9	0.998	0.967	1.03	0.902908
M34336	DBP	19.65	28.43	18	1.01	0.991	1.028	0.302743
M34338	DBP	19.43	35.9	26	1	0.997	1.002	0.884983
M34339	DBP	19.46	24.48	13	0.996	0.975	1.016	0.67482
M34344	DBP	19.61	28.21	9	0.997	0.983	1.011	0.675591
M34350	DBP	19.4	28.36	10	1.014	0.987	1.042	0.309086
M34359	DBP	18.77	50.6	30	1.024	0.959	1.093	0.472339
M34365	DBP	17.41	38.84	47	0.999	0.995	1.002	0.474391
M34384	DBP	19.63	22.9	5	0.996	0.968	1.025	0.775666
M34389	DBP	19.75	23.03	8	0.999	0.945	1.055	0.968296
M34390	DBP	19.5	30.85	7	1.011	0.976	1.048	0.527011
M34395	DBP	19.55	25.56	15	1.003	0.979	1.027	0.819628
M34400	DBP	19.93	24.52	10	0.969	0.928	1.013	0.164718
M34404	DBP	20.9	29.4	8	1.014	0.999	1.028	0.0596352
M34407	DBP	20.06	155.74	14	0.968	0.915	1.024	0.257817
M34409	DBP	19.46	21.77	4	0.952	0.858	1.056	0.354358
M34416	DBP	19.5	46.42	8	1.054	1.006	1.104	0.0273143
M34419	DBP	19.73	24.99	12	0.986	0.922	1.054	0.672269
M34420	DBP	19.69	211.8	17	1.02	1.007	1.032	0.00165312
M34441	DBP	19.83	26.46	9	1.013	0.982	1.045	0.414199
M34453	DBP	18.55	25.12	3	1.128	0.894	1.424	0.310034
M34456	DBP	19.6	25.87	15	1.025	0.956	1.099	0.488139
M34469	DBP	20.03	26.96	5	1.101	1.025	1.181	0.00815612
M34481	DBP	20.61	1169.83	17	1.019	0.998	1.04	0.0708655
M34499	DBP	19.49	23.8	4	0.989	0.963	1.016	0.424365
M34513	DBP	19.71	23.35	8	0.971	0.927	1.017	0.217358
M34516	DBP	19.56	23.22	11	1.002	0.991	1.013	0.678324
M34527	DBP	19.32	73.74	13	1.032	0.983	1.083	0.20641
M34530	DBP	19.46	23.59	6	0.982	0.961	1.003	0.084532
M34533	DBP	19.69	67.13	9	1.001	0.972	1.031	0.947895
M34534	DBP	19.35	37.72	11	0.972	0.936	1.009	0.137929
M34535	DBP	19.85	28.06	3	1.002	0.964	1.04	0.934817
M34539	DBP	19.42	36.55	12	0.993	0.929	1.061	0.83949
M34674	DBP	19.42	26.54	10	0.995	0.936	1.058	0.868912
M34732	DBP	19.66	22.03	5	1.056	0.909	1.226	0.477965
M34761	DBP	20.09	26.69	12	0.993	0.95	1.037	0.742828
M34878	DBP	19.4	23.62	8	0.992	0.956	1.03	0.691016
M34912	DBP	19.54	33.51	40	1.001	0.931	1.077	0.974903
M35114	DBP	19.19	22.18	7	1.048	0.99	1.109	0.107355
M35126	DBP	19.64	30.09	15	1.021	0.993	1.049	0.148034
M35127	DBP	18.88	25.37	9	1.02	0.956	1.087	0.549616
M35137	DBP	19.44	35.99	47	0.935	0.882	0.991	0.0230914
M35159	DBP	20.68	49.35	6	1.015	0.979	1.053	0.41565
M35160	DBP	19.72	24.8	6	1.023	0.951	1.101	0.539804
M35186	DBP	19.42	74.75	22	0.938	0.895	0.983	0.00693902
M35187	DBP	20.12	303.72	8	0.982	0.964	1.001	0.0583046
M35189	DBP	21.29	602.91	17	1.016	0.989	1.044	0.250995
M35193	DBP	18.98	163.42	20	1.007	0.971	1.045	0.699752
M35240	DBP	19.71	22.08	4	0.951	0.85	1.063	0.377023
M35253	DBP	20.24	26.55	15	0.956	0.894	1.021	0.181113
M35254	DBP	19.5	28.99	14	0.963	0.903	1.028	0.258379
M35255	DBP	19.51	31.74	10	1.008	0.963	1.056	0.720841
M35257	DBP	19.31	24.18	17	0.981	0.932	1.034	0.479666
M35270	DBP	19.09	33.37	31	1.084	1.012	1.162	0.0212572
M35305	DBP	19.16	21.97	7	0.966	0.917	1.016	0.181403
M35320	DBP	19.61	26.55	8	1.025	0.982	1.071	0.260448
M35322	DBP	19.51	27.47	13	0.981	0.964	0.999	0.0359708
M35326	DBP	19.26	40.8	34	1.043	0.986	1.103	0.14202
M35327	DBP	19.69	24.99	17	0.999	0.85	1.175	0.991973
M35331	DBP	19.48	20.52	4	0.986	0.91	1.069	0.740138
M35397	DBP	19.9	28.65	20	0.978	0.896	1.068	0.619655
M35431	DBP	19.16	30.24	17	1.062	0.997	1.13	0.0615908
M35433	DBP	19.77	68.82	7	0.976	0.927	1.027	0.343586
M35439	DBP	18.88	191.82	27	1.012	0.957	1.07	0.686814
M35451	DBP	19.69	32.01	13	0.995	0.99	1	0.0519856
M35464	DBP	19	25.39	14	0.956	0.894	1.024	0.198266
M35472	DBP	19.71	26.54	17	0.993	0.964	1.022	0.620771
M35527	DBP	19.85	23.64	7	1.07	1.014	1.129	0.0140013
M35551	DBP	19.69	27.84	6	0.998	0.962	1.034	0.892259
M35628	DBP	19.43	36.54	7	0.994	0.899	1.1	0.912164
M35631	DBP	18.77	76.28	23	1.003	0.946	1.065	0.90885
M35635	DBP	19.84	23.5	7	1.018	1.002	1.035	0.0306724
M35669	DBP	20.24	264.23	16	0.985	0.957	1.014	0.316166
M35675	DBP	18.62	34.02	32	1.026	0.961	1.094	0.4448
M35678	DBP	19.75	229.02	16	0.966	0.942	0.991	0.00723365
M35718	DBP	19.84	25.38	12	0.968	0.866	1.08	0.557439
M35754	DBP	19.17	32.3	33	0.992	0.945	1.042	0.763188
M35854	DBP	19.4	22.88	6	1.018	0.967	1.073	0.497686
M35977	DBP	19.54	26.74	8	1.049	0.997	1.104	0.0668703
M35978	DBP	19.46	25.27	14	0.987	0.93	1.049	0.680849
M36009	DBP	19.64	24.87	5	0.983	0.933	1.036	0.523082
M36095	DBP	19.77	24.86	5	1.005	0.985	1.026	0.60953
M36097	DBP	19.22	28.52	21	0.999	0.997	1.001	0.307282
M36098	DBP	20	21.83	6	1.01	0.977	1.045	0.542577
M36099	DBP	19.59	28.16	6	0.988	0.958	1.019	0.429898
M36103	DBP	19.73	29.21	12	1.004	0.979	1.029	0.768995
M36131	DBP	19.64	29.19	10	1.021	0.977	1.068	0.3466
M36134	DBP	19.5	23.84	9	1.016	0.975	1.059	0.441385
M36230	DBP	19.78	25.86	11	1.037	1.008	1.068	0.0125681
M36300	DBP	19.97	23.83	9	1.033	0.979	1.091	0.230718
M36376	DBP	20.36	26.66	5	1.022	0.985	1.06	0.243153
M36399	DBP	19.42	28.41	9	0.938	0.907	0.971	0.000250867
M36468	DBP	20.29	23.83	15	1.029	1.008	1.05	0.00662015
M36515	DBP	19.24	23.35	4	0.86	0.642	1.153	0.313729
M36552	DBP	19.46	23.03	15	0.975	0.897	1.06	0.54916
M36553	DBP	19.17	198.9	14	1.027	0.949	1.111	0.509068
M36559	DBP	19.54	23.78	12	1.013	0.981	1.045	0.438971
M36585	DBP	20.15	24.84	8	0.989	0.956	1.024	0.539735
M36589	DBP	19.33	34.95	19	1	0.979	1.023	0.965287
M36673	DBP	19.31	27.26	12	0.981	0.932	1.032	0.453871
M36738	DBP	19.85	26.75	9	0.971	0.936	1.006	0.107441
M36754	DBP	19.7	87.09	7	0.965	0.918	1.013	0.151464
M36756	DBP	20.31	25.79	9	1.035	0.987	1.085	0.155469
M36776	DBP	19.46	24.43	11	0.999	0.92	1.084	0.978994
M36802	DBP	19.83	23.35	7	0.979	0.913	1.051	0.558871
M36808	DBP	19.26	29.63	24	1.06	0.948	1.185	0.308796
M36850	DBP	19.99	27.89	11	0.985	0.95	1.023	0.438379
M37004	DBP	19.88	21.17	7	0.988	0.941	1.037	0.628522
M37058	DBP	19.08	413.32	30	1.063	0.994	1.137	0.0728174
M37097	DBP	20.05	30.56	5	0.996	0.971	1.02	0.725476
M37104	DBP	19.32	23.89	9	0.993	0.955	1.033	0.726813
M37112	DBP	19.46	24.92	10	0.993	0.979	1.008	0.372241
M37190	DBP	20.52	128	15	0.999	0.982	1.015	0.876544
M37202	DBP	19.59	415.86	19	1.022	1.008	1.037	0.00287156
M37203	DBP	19.46	77.74	11	0.989	0.927	1.056	0.740834
M37253	DBP	19.42	22.49	10	1.005	0.925	1.092	0.903748
M37459	DBP	19.71	27.28	9	1.003	0.975	1.032	0.835876
M37506	DBP	18.77	35.99	34	1.026	0.952	1.105	0.504916
M38178	DBP	21.71	285.16	11	1.036	1.003	1.071	0.033973
M38768	DBP	19.6	26.2	8	1.006	0.935	1.084	0.866824
M00053	PP	20.24	77.83	7	0.891	0.784	1.013	0.077473
M00054	PP	18.94	47.44	163	0.999	0.945	1.056	0.959135
M00059	PP	19.7	24.17	4	0.871	0.721	1.052	0.152
M00060	PP	17.64	80.98	162	0.958	0.895	1.026	0.21637
M00063	PP	18.43	35.99	34	1.018	0.95	1.091	0.617965
M00064	PP	21.77	38.02	3	1.077	0.849	1.366	0.53992
M00513	PP	19.08	33.37	18	0.964	0.884	1.051	0.409336
M00527	PP	19.5	23.94	11	0.999	0.925	1.079	0.981608
M00542	PP	19.88	25.87	8	0.994	0.977	1.01	0.439169
M00553	PP	19.57	26.93	13	1	0.993	1.007	0.988275
M00569	PP	19.77	56.06	11	0.988	0.973	1.002	0.100779
M00575	PP	19.85	24.99	4	1.001	0.91	1.1	0.986923
M00577	PP	20	23.78	3	0.953	0.87	1.044	0.30275
M00584	PP	19.46	68.04	22	0.946	0.887	1.009	0.0891136
M00599	PP	19.63	24.99	11	1.061	0.99	1.137	0.0925144
M00606	PP	19.86	31.22	11	0.984	0.88	1.102	0.785484
M01105	PP	19.5	29.79	15	0.991	0.927	1.059	0.794996
M01107	PP	19.31	24.36	14	0.996	0.967	1.025	0.767937
M01110	PP	19.75	77.86	20	1.06	0.99	1.134	0.0950678
M01114	PP	19.67	29.67	10	0.999	0.963	1.036	0.942883
M01121	PP	20.68	59.03	7	1.011	0.92	1.112	0.814363
M01123	PP	19.83	27.42	8	1.004	0.994	1.015	0.384583
M01125	PP	18.77	25.55	14	0.955	0.863	1.057	0.376124
M01284	PP	19.84	25.58	9	0.977	0.902	1.058	0.563601
M01299	PP	18.77	31.88	26	1.012	0.913	1.122	0.821226
M01301	PP	19.75	70.74	21	1.015	0.91	1.132	0.79124
M01302	PP	18.77	30.57	20	1.095	0.985	1.218	0.0927854
M01303	PP	19.67	37.86	12	1.032	0.978	1.09	0.253024
M01336	PP	19.45	39.57	25	0.986	0.91	1.068	0.722348
M01356	PP	19.95	32.34	13	1.011	0.964	1.061	0.647932
M01358	PP	19.98	87.87	31	1.007	0.941	1.077	0.843605
M01359	PP	19.35	32.86	19	1.014	0.929	1.108	0.753339
M01361	PP	19.82	27.03	14	1.014	0.946	1.087	0.684785
M01365	PP	19.22	28.11	23	1.032	0.989	1.078	0.148619
M01444	PP	19.8	31.63	10	0.97	0.929	1.013	0.167617
M01493	PP	19.35	27.64	8	1.009	0.896	1.135	0.88727
M01494	PP	19.53	482.35	21	1.039	0.954	1.132	0.380281
M01508	PP	18.77	25.64	19	1.009	0.966	1.055	0.679415
M01515	PP	19.8	28.45	15	1.002	0.997	1.008	0.330737
M01558	PP	18.77	185.99	28	0.958	0.894	1.027	0.227937
M01561	PP	19.96	24.3	8	1.006	0.946	1.069	0.848279
M01564	PP	18.77	53.48	39	1.012	0.949	1.079	0.719167
M01572	PP	19.56	27.12	14	0.97	0.907	1.037	0.368441
M01573	PP	19.66	24.28	10	1.018	0.992	1.044	0.176998
M01585	PP	19.75	26.26	12	1.14	1	1.299	0.0502516
M01604	PP	19.56	26.18	10	0.854	0.709	1.027	0.0935904
M01605	PP	19.75	24.65	8	0.992	0.968	1.016	0.505762
M01638	PP	19.28	26.9	18	1.046	0.957	1.144	0.319049
M01640	PP	20.32	24.71	9	0.994	0.98	1.009	0.432592
M01642	PP	18.94	31.63	24	1.053	0.982	1.13	0.146504
M01644	PP	19.42	32.73	25	0.997	0.919	1.083	0.948189
M01645	PP	19.26	30.86	30	0.998	0.948	1.052	0.954936
M01649	PP	21	45.55	5	1.092	0.904	1.32	0.360973
M01670	PP	19.56	24.62	11	0.948	0.879	1.022	0.165411
M01712	PP	19.04	26.13	9	0.997	0.948	1.049	0.912991
M01769	PP	18.77	33.9	33	1.017	0.949	1.09	0.628213
M01898	PP	19.26	261.78	33	0.999	0.947	1.055	0.983378
M02132	PP	18.77	42.62	38	1.04	0.967	1.118	0.288322
M02137	PP	19.77	760.71	27	1.004	0.984	1.025	0.714024
M02342	PP	19.3	26.09	11	1.003	0.959	1.049	0.907161
M02730	PP	19.43	77.68	13	0.91	0.85	0.974	0.00622827
M02734	PP	19.26	31.48	37	1.016	0.945	1.092	0.667078
M03127	PP	19.34	28.43	14	1.064	0.986	1.148	0.112558
M03141	PP	19.18	45.18	20	1.014	0.938	1.096	0.728328
M03147	PP	24.01	25.91	2	0.91	0.85	0.974	0.00622827
M11438	PP	20.23	26.55	4	0.99	0.856	1.146	0.896838
M12017	PP	19.09	23.83	11	0.992	0.942	1.043	0.746734
M12035	PP	18.77	28.02	33	0.981	0.914	1.053	0.599103
M12067	PP	19.35	27.26	17	1.059	0.965	1.161	0.227988
M12129	PP	19.75	28.83	18	1.018	0.951	1.09	0.612053
M12261	PP	19.55	25.59	10	0.99	0.973	1.008	0.277186
M12593	PP	19.98	24.99	17	0.994	0.906	1.091	0.905263
M12626	PP	19.27	22.37	7	0.997	0.899	1.106	0.960716
M12768	PP	19.42	22.88	16	1.011	0.951	1.074	0.732845
M12774	PP	19.26	72.23	27	0.983	0.933	1.036	0.528538
M15122	PP	20.08	27.93	10	0.993	0.923	1.069	0.8546
M15140	PP	18.77	106.47	33	0.992	0.935	1.053	0.792674
M15335	PP	20.1	23.32	9	1.003	0.976	1.03	0.848055
M15365	PP	19.2	23.86	13	1.051	0.983	1.123	0.144373
M15488	PP	18.94	33.22	16	1.06	0.96	1.171	0.251162
M15500	PP	19.26	293.19	173	0.992	0.936	1.051	0.785564
M15506	PP	19.14	29.15	20	1.064	0.963	1.175	0.220382
M15630	PP	19.52	1859.25	22	1.009	0.998	1.021	0.105925
M15650	PP	19.22	24.07	6	0.966	0.795	1.173	0.724778
M15676	PP	19.8	67.8	24	1.047	0.98	1.118	0.172635
M15677	PP	19.75	25.05	7	0.998	0.945	1.054	0.94686
M15749	PP	19.58	39.16	12	1.009	0.978	1.041	0.56883
M15753	PP	19.47	23.89	11	1.035	1.003	1.069	0.031825
M15778	PP	19.08	27.26	31	0.982	0.927	1.041	0.542749
M15958	PP	20.01	22.43	7	0.991	0.905	1.085	0.843221
M15990	PP	19.1	25.88	13	1.025	0.974	1.078	0.337878
M15996	PP	19.85	24.19	3	0.955	0.89	1.024	0.194836
M16634	PP	19.87	21.92	8	1.006	0.967	1.046	0.765688
M16816	PP	19.41	23.93	10	1.015	0.963	1.07	0.579252
M16818	PP	19.5	24.99	8	0.969	0.917	1.025	0.276922
M16821	PP	19.3	28.43	20	1.012	0.954	1.073	0.697283
M16822	PP	19	47.68	15	0.994	0.936	1.056	0.845917
M16823	PP	19.52	23.56	8	1.007	0.993	1.021	0.311691
M17799	PP	18.11	43.46	82	1.005	0.998	1.012	0.131386
M17805	PP	19.53	23.26	9	0.999	0.948	1.054	0.984688
M17807	PP	19.61	45.11	13	1.009	0.978	1.041	0.57962
M17945	PP	19.08	25.52	18	0.955	0.888	1.027	0.218115
M18254	PP	19.69	25.91	9	0.993	0.972	1.014	0.493895
M18281	PP	19.59	22.89	7	1.002	0.994	1.01	0.566119
M18283	PP	20	27.06	8	0.99	0.953	1.028	0.604087
M18335	PP	19.64	27.04	6	1.013	0.972	1.055	0.542103
M18349	PP	19.42	24.99	16	1.008	0.959	1.059	0.755634
M18357	PP	19.71	25.24	6	1.028	0.996	1.06	0.0855632
M18369	PP	19.41	28.02	31	0.995	0.933	1.061	0.874486
M18392	PP	19.58	23.91	5	1.006	0.964	1.05	0.779288
M18394	PP	19.82	27.53	11	1.003	0.967	1.041	0.866771
M18467	PP	19.82	24.72	9	1.028	0.981	1.078	0.242236
M18474	PP	19.4	32.37	8	0.997	0.986	1.008	0.578411
M18476	PP	20.05	23.82	9	1.015	0.996	1.034	0.134271
M18477	PP	20.46	23.06	4	1.013	0.992	1.034	0.218913
M18494	PP	19.47	25.13	10	0.996	0.97	1.021	0.731797
M18497	PP	20.24	25.88	15	0.999	0.981	1.017	0.901301
M18929	PP	19.22	28.81	10	1.046	0.987	1.108	0.13112
M19323	PP	19.94	29.28	5	1.064	1.002	1.131	0.0444517
M19324	PP	20.14	27.38	5	1.039	0.994	1.086	0.0935737
M19362	PP	20.24	28.11	20	0.973	0.911	1.038	0.404561
M19364	PP	18.98	26.16	10	1.049	0.979	1.123	0.176674
M19368	PP	19.56	26.16	7	0.964	0.896	1.037	0.325297
M19396	PP	19.51	32.12	8	0.975	0.907	1.049	0.505818
M19414	PP	19.89	25.13	10	0.965	0.895	1.041	0.36222
M19415	PP	20.36	25.52	4	1.064	0.979	1.155	0.144151
M19934	PP	18.77	30	30	0.995	0.93	1.064	0.875006
M20489	PP	19.26	29.28	21	1.045	0.962	1.136	0.296738
M20675	PP	19.09	105.5	28	1.003	0.955	1.053	0.909424
M20699	PP	19.22	29.46	15	0.976	0.942	1.011	0.172162
M21044	PP	19.61	29.15	14	0.995	0.928	1.067	0.894597
M21047	PP	19.64	33.74	13	0.995	0.92	1.076	0.89437
M21049	PP	19.59	30.93	10	0.977	0.956	0.998	0.033849
M21127	PP	20.08	25.36	5	1.052	0.952	1.162	0.319341
M21151	PP	19.61	23.94	7	0.999	0.984	1.013	0.843022
M21184	PP	20.01	26.52	12	0.995	0.962	1.029	0.770142
M21188	PP	19.42	30.04	18	1.005	0.928	1.088	0.904779
M21630	PP	18.88	401.07	24	0.975	0.941	1.01	0.15365
M22030	PP	19.56	76.22	17	0.995	0.919	1.076	0.891777
M22032	PP	19.09	23.35	12	0.992	0.942	1.044	0.753449
M22116	PP	19.9	41.07	8	1.042	0.923	1.177	0.503114
M22130	PP	19.75	88.94	12	0.984	0.933	1.037	0.540659
M22138	PP	19.6	69.41	6	0.994	0.907	1.09	0.897186
M22175	PP	19.78	82.77	6	1.03	0.991	1.07	0.131461
M22177	PP	18.48	42.24	44	1.009	0.949	1.072	0.778918
M22189	PP	19.2	40.1	9	0.976	0.894	1.064	0.578965
M22481	PP	19.08	31.43	27	0.97	0.91	1.034	0.354651
M22548	PP	19.22	28.57	12	1.002	0.941	1.067	0.944057
M22649	PP	19.56	25.74	9	0.863	0.787	0.947	0.00176466
M22842	PP	19.8	22.23	9	0.987	0.972	1.002	0.0852364
M24074	PP	19.44	27.16	16	0.958	0.912	1.006	0.0863612
M25459	PP	19.08	81.98	24	1.006	0.963	1.05	0.805064
M25599	PP	19.29	35.99	16	1.027	0.952	1.108	0.484742
M27256	PP	18.77	24.99	23	1	0.928	1.077	0.999705
M27273	PP	19.97	25.57	9	0.985	0.91	1.066	0.703374
M27278	PP	19.64	159.44	17	0.985	0.938	1.035	0.55957
M27447	PP	19.57	25.92	12	1.011	0.986	1.038	0.388593
M27513	PP	19.49	40.1	16	0.97	0.93	1.011	0.150386
M27531	PP	20.37	27.74	11	1.027	1.004	1.051	0.0226607
M27710	PP	19.43	65.32	15	0.96	0.936	0.985	0.00172153
M27716	PP	19.86	686.39	18	0.993	0.981	1.005	0.242988
M27718	PP	20.16	23.71	8	0.959	0.887	1.036	0.28534
M27722	PP	19.69	21.18	4	1.034	0.971	1.101	0.298906
M27728	PP	19.01	27.93	23	1.045	0.99	1.102	0.110216
M27738	PP	19.48	24.99	13	0.994	0.956	1.033	0.753321
M30805	PP	19.22	26.81	9	0.997	0.96	1.035	0.86454
M31453	PP	19.62	24.99	12	1.025	0.976	1.077	0.316003
M31536	PP	21.04	27.63	17	0.998	0.988	1.007	0.631287
M31548	PP	19.88	21.99	10	1.003	0.951	1.058	0.905518
M31555	PP	19.58	23.76	12	1.016	0.983	1.051	0.339173
M31591	PP	19.42	508.65	18	1.006	0.994	1.018	0.349286
M31787	PP	19.9	26.16	8	1.022	1	1.044	0.0488126
M32197	PP	19.79	46.33	12	0.99	0.932	1.053	0.757211
M32198	PP	19.09	99.26	17	0.978	0.919	1.041	0.490675
M32315	PP	18.77	122.26	29	1.011	0.927	1.102	0.811436
M32319	PP	18.93	20.48	4	0.981	0.912	1.056	0.615297
M32322	PP	20.12	28.84	3	0.977	0.886	1.077	0.641555
M32328	PP	19.71	112.22	20	1.003	0.973	1.035	0.841301
M32338	PP	19	116.88	30	0.965	0.926	1.006	0.0953564
M32339	PP	19.26	33.22	33	0.968	0.895	1.048	0.428418
M32346	PP	19.66	34.92	9	1.009	0.99	1.029	0.347853
M32348	PP	18.77	42.24	34	1.032	0.964	1.105	0.368441
M32379	PP	19.61	23.62	9	1.007	0.959	1.058	0.771416
M32388	PP	21.27	31.63	5	1.03	0.987	1.074	0.173304
M32393	PP	19.69	33.53	11	0.942	0.876	1.013	0.108707
M32405	PP	19.31	59.21	14	0.975	0.946	1.005	0.099315
M32412	PP	19.54	1912.98	49	0.986	0.973	1	0.0455184
M32418	PP	19.14	63.98	9	0.95	0.908	0.994	0.0260225
M32425	PP	19.87	56.23	14	1.044	1.014	1.076	0.00387117
M32445	PP	19.55	30.06	13	1.011	0.984	1.04	0.414766
M32452	PP	19.54	147.54	27	0.986	0.919	1.057	0.685819
M32489	PP	19.26	28.04	28	0.93	0.86	1.005	0.067576
M32492	PP	18.77	29.03	38	1.046	0.998	1.096	0.05813
M32497	PP	19.25	273.75	27	1.012	0.99	1.035	0.280762
M32504	PP	19.33	23.31	7	0.988	0.938	1.04	0.635767
M32518	PP	19.41	35.99	28	0.959	0.871	1.055	0.385751
M32549	PP	19.53	56.13	7	1	0.976	1.025	0.96886
M32553	PP	19.99	21.9	7	1.015	0.967	1.064	0.551368
M32557	PP	19.76	23.69	12	0.996	0.966	1.026	0.766675
M32560	PP	19.6	25.98	10	1.002	0.984	1.02	0.849022
M32564	PP	19.5	50.94	16	0.995	0.976	1.015	0.64748
M32578	PP	19.58	57.04	13	1	0.954	1.047	0.985062
M32586	PP	19.78	426.11	15	0.993	0.977	1.009	0.406277
M32587	PP	19.84	66.16	10	0.974	0.929	1.02	0.262934
M32593	PP	19.55	26.39	10	1.037	0.998	1.076	0.060736
M32616	PP	19.42	23.54	7	1.007	0.982	1.032	0.586588
M32632	PP	19.26	37.11	17	0.968	0.909	1.031	0.317409
M32634	PP	19.75	44.43	31	0.988	0.934	1.044	0.65877
M32635	PP	19.71	37.43	9	0.999	0.943	1.059	0.984804
M32644	PP	19.54	30.86	31	1.008	0.955	1.063	0.78334
M32651	PP	19.49	31.16	20	0.975	0.916	1.038	0.422757
M32654	PP	19	108.96	22	0.984	0.94	1.03	0.490953
M32672	PP	19.29	34.07	13	1.039	0.999	1.08	0.0538431
M32675	PP	19.46	30.88	15	0.919	0.841	1.005	0.0653016
M32691	PP	19.48	29.74	15	1.009	0.988	1.03	0.406515
M32698	PP	19.35	82.37	13	0.994	0.932	1.06	0.854139
M32709	PP	19.42	52.93	20	1.002	0.959	1.047	0.920424
M32729	PP	19.08	35.36	33	0.999	0.925	1.08	0.988768
M32735	PP	19.68	24.28	11	0.992	0.967	1.017	0.533212
M32739	PP	19.9	24	9	0.916	0.859	0.976	0.00662784
M32740	PP	18.77	28.65	37	1.004	0.931	1.083	0.923582
M32753	PP	19.55	64.25	12	1.013	0.988	1.039	0.29734
M32754	PP	19.5	26.22	12	0.995	0.973	1.018	0.668831
M32755	PP	19.72	27.71	14	1.003	0.969	1.037	0.883524
M32757	PP	19.53	653.26	18	1.008	0.992	1.024	0.332259
M32758	PP	19.53	516.46	20	0.991	0.973	1.009	0.327596
M32759	PP	19.61	537.68	22	0.989	0.966	1.013	0.365539
M32761	PP	19.64	92.47	17	1.014	0.965	1.066	0.581093
M32762	PP	19.58	45.19	10	0.997	0.967	1.028	0.861173
M32769	PP	19.66	29.89	6	0.993	0.937	1.052	0.817753
M32786	PP	19.62	57.79	12	1.005	0.981	1.029	0.671393
M32787	PP	19.63	77.42	10	0.987	0.942	1.034	0.581227
M32795	PP	19.96	64.26	10	0.953	0.925	0.982	0.00178702
M32800	PP	20.31	34.23	8	1.007	0.98	1.035	0.607605
M32802	PP	19.64	29.58	6	0.977	0.943	1.012	0.198086
M32808	PP	20.38	34.34	7	1.001	0.967	1.035	0.970865
M32814	PP	19.22	23.63	9	1.078	0.997	1.167	0.0603746
M32836	PP	24.92	49.57	4	0.991	0.916	1.072	0.819651
M32838	PP	19.77	24.37	8	1.025	0.975	1.077	0.337774
M32846	PP	19.56	29.51	12	0.996	0.972	1.02	0.719203
M32847	PP	19.33	643.13	18	0.979	0.96	0.997	0.0260439
M32855	PP	19.48	26.66	10	0.985	0.943	1.03	0.510695
M32857	PP	19.79	23.98	8	0.999	0.967	1.032	0.953372
M32863	PP	19.68	24.88	10	1.011	0.988	1.035	0.346762
M32867	PP	18.55	47.01	18	0.953	0.831	1.094	0.494851
M32869	PP	19.39	25.14	15	1.006	0.975	1.038	0.714736
M32910	PP	18.77	207.64	44	0.923	0.871	0.979	0.0079217
M32980	PP	19.8	24.62	6	1.075	1.009	1.145	0.0259321
M33009	PP	19.41	41.38	11	1.013	0.965	1.063	0.609765
M33084	PP	19.54	25.06	6	1.007	0.917	1.106	0.883506
M33131	PP	19.35	55.11	9	1.012	0.975	1.051	0.516629
M33132	PP	18.77	550.72	34	1.076	1.03	1.124	0.00107145
M33137	PP	19.99	32.8	10	1	0.981	1.02	0.990356
M33138	PP	19.7	516.59	23	0.976	0.955	0.997	0.023747
M33140	PP	19.35	26.98	10	1.05	0.989	1.114	0.109701
M33144	PP	19.55	172.4	8	1.004	0.985	1.023	0.686966
M33150	PP	19.6	25.77	11	1.01	0.998	1.023	0.112709
M33163	PP	19.72	28.84	15	1.029	0.979	1.081	0.265522
M33165	PP	19.4	68.74	11	0.988	0.957	1.02	0.46168
M33173	PP	19.02	61.12	32	1	0.998	1.002	0.81363
M33178	PP	18.01	40.21	328	1	0.999	1.002	0.73631
M33190	PP	19.64	25.17	19	0.999	0.988	1.01	0.820524
M33192	PP	19.83	24.89	8	0.992	0.973	1.012	0.449631
M33194	PP	19.64	23.84	8	0.996	0.975	1.018	0.737951
M33195	PP	20.13	23.95	7	1.009	0.993	1.025	0.273999
M33197	PP	20.47	23.52	6	0.991	0.974	1.008	0.296403
M33203	PP	19.64	28.96	13	0.995	0.984	1.006	0.342255
M33204	PP	19.47	21.48	8	1.043	0.976	1.115	0.212163
M33221	PP	19.57	22.68	15	0.982	0.939	1.027	0.419507
M33228	PP	18.87	43.5	18	1.022	0.975	1.071	0.367484
M33230	PP	19.61	40.59	11	0.99	0.933	1.051	0.743226
M33250	PP	19.86	23.55	12	0.949	0.917	0.982	0.00295552
M33353	PP	19.5	25.9	15	1.008	0.997	1.019	0.177068
M33359	PP	19.97	30.93	5	1.01	0.994	1.027	0.225697
M33363	PP	19.91	26.21	7	0.979	0.93	1.031	0.429115
M33364	PP	20.33	23.56	4	0.936	0.858	1.022	0.141174
M33380	PP	19.09	28.65	32	0.997	0.934	1.063	0.916959
M33384	PP	19.68	25.62	10	1	0.992	1.007	0.908074
M33389	PP	18.62	45.37	45	1.012	0.964	1.062	0.629085
M33390	PP	20.47	24.74	9	0.997	0.975	1.02	0.790211
M33391	PP	19.51	31.09	12	1.002	0.995	1.009	0.591115
M33408	PP	19.64	26.91	8	1.04	1.016	1.064	0.000890404
M33415	PP	19.56	499.08	12	1.014	0.989	1.038	0.274765
M33420	PP	19.52	24.51	10	1.014	0.983	1.045	0.37641
M33422	PP	18.77	26.95	22	0.998	0.939	1.061	0.949304
M33423	PP	19.3	32.21	35	1	0.999	1.001	0.65638
M33441	PP	21.82	51.75	6	1.011	0.957	1.069	0.69236
M33442	PP	19.26	27.26	19	0.997	0.906	1.097	0.951776
M33443	PP	19.74	22.36	8	0.983	0.924	1.046	0.580933
M33447	PP	19.45	58.44	9	0.966	0.924	1.01	0.128143
M33453	PP	19.46	30.12	13	0.995	0.939	1.054	0.854577
M33477	PP	18.98	34.67	33	1.007	0.935	1.084	0.860764
M33488	PP	19.48	29.08	14	0.995	0.968	1.022	0.700668
M33507	PP	19.42	2912.88	37	1.004	0.996	1.013	0.311138
M33508	PP	19.79	226.6	17	1	0.986	1.014	0.987109
M33509	PP	19.35	21.46	6	0.971	0.911	1.034	0.356655
M33510	PP	19.9	48.45	18	0.987	0.937	1.038	0.603837
M33515	PP	19.73	44.43	35	1.019	0.967	1.074	0.488071
M33531	PP	19.23	21.53	7	1.012	0.981	1.045	0.450746
M33587	PP	19.67	27.39	13	0.98	0.941	1.021	0.336199
M33609	PP	19.48	31.89	13	0.991	0.98	1.002	0.101694
M33610	PP	19.31	32.51	18	1	0.994	1.006	0.968173
M33627	PP	19.96	23.07	7	0.97	0.915	1.028	0.30598
M33633	PP	20.05	25.72	7	0.971	0.938	1.006	0.100051
M33637	PP	19.94	22.21	8	1.006	0.98	1.032	0.661813
M33638	PP	19.73	22.99	6	1.01	0.961	1.063	0.685215
M33652	PP	19.88	22.17	5	1.018	0.985	1.053	0.285931
M33653	PP	19.49	24.81	9	0.954	0.922	0.987	0.00686352
M33658	PP	19.76	27.31	6	1.016	0.99	1.044	0.231108
M33666	PP	19.13	84.77	20	1.028	0.98	1.077	0.256418
M33675	PP	20.24	25.49	6	0.991	0.957	1.027	0.631953
M33683	PP	19.72	25.51	10	1.007	0.993	1.021	0.307294
M33751	PP	19.22	28.33	21	0.997	0.992	1.001	0.133403
M33782	PP	19.94	22.55	12	1	0.987	1.014	0.98733
M33801	PP	19.65	26.85	3	0.988	0.931	1.048	0.690101
M33821	PP	19.35	78.99	15	0.997	0.934	1.065	0.937901
M33822	PP	19.96	23.71	8	0.944	0.894	0.998	0.0416775
M33833	PP	19.71	24.86	5	1.023	0.982	1.065	0.279739
M33835	PP	19.89	27.61	6	0.998	0.962	1.035	0.910314
M33864	PP	19.63	22.86	8	1.005	0.98	1.03	0.709762
M33871	PP	20.24	23.26	8	0.971	0.932	1.011	0.150668
M33877	PP	19.35	32.65	24	0.997	0.992	1.002	0.288809
M33883	PP	19.43	22.52	7	1.014	0.992	1.036	0.215433
M33884	PP	19.63	23.39	7	1.038	0.993	1.085	0.102822
M33885	PP	19.63	25.4	7	1.006	0.984	1.029	0.578381
M33892	PP	19.43	28.56	25	0.984	0.937	1.034	0.522313
M33901	PP	19.63	44.94	15	1.026	1	1.052	0.0512768
M33910	PP	19.72	25.18	10	1.04	0.999	1.083	0.0545451
M33935	PP	20.24	25.79	8	0.988	0.953	1.025	0.512591
M33936	PP	19.69	135.88	20	0.994	0.968	1.02	0.636796
M33937	PP	20.24	129.04	13	1.031	0.994	1.069	0.101614
M33939	PP	19.71	24.41	11	0.933	0.872	0.998	0.0423751
M33941	PP	19.45	168.95	17	1.001	0.965	1.038	0.963067
M33955	PP	19.42	30.24	21	0.964	0.898	1.036	0.318352
M33957	PP	19.49	24.8	8	0.985	0.902	1.076	0.738819
M33960	PP	19.7	25.87	12	0.945	0.889	1.004	0.066357
M33961	PP	19.7	22.72	9	0.996	0.939	1.057	0.892114
M33968	PP	19.72	39.5	13	0.987	0.951	1.024	0.472304
M33969	PP	19.55	24.17	10	1.02	0.979	1.064	0.341643
M33971	PP	19.77	22.61	5	0.958	0.889	1.033	0.2664
M33972	PP	19.85	30.5	8	0.985	0.935	1.038	0.578222
M33973	PP	21.17	339.94	9	1.004	0.985	1.024	0.668008
M34035	PP	19.52	22.5	4	0.977	0.91	1.048	0.513476
M34040	PP	19.43	726.34	18	1.023	1.003	1.045	0.0251718
M34062	PP	19.54	37.91	24	1.035	0.956	1.12	0.391758
M34106	PP	19.63	252.15	15	0.975	0.954	0.996	0.0212609
M34109	PP	19.6	29.75	25	0.998	0.996	1.001	0.173844
M34112	PP	20.06	24.24	14	1.013	0.991	1.036	0.24925
M34123	PP	19.29	87.33	15	1.033	0.953	1.12	0.433767
M34214	PP	19.84	76.21	12	1.009	0.962	1.058	0.709358
M34221	PP	19.6	53.76	11	0.987	0.953	1.023	0.474801
M34244	PP	19.42	35.31	18	1.019	0.954	1.09	0.572639
M34245	PP	19.51	26.09	16	1.011	0.983	1.041	0.434182
M34283	PP	19.14	182.18	38	1.045	0.981	1.114	0.17356
M34289	PP	19.38	26.12	11	0.958	0.925	0.992	0.0155051
M34306	PP	19.09	120.97	20	0.995	0.94	1.054	0.8718
M34314	PP	19.84	35	4	1.003	0.975	1.032	0.827973
M34322	PP	19.06	26.94	26	1	0.995	1.006	0.921405
M34327	PP	19.91	24.97	7	0.996	0.977	1.016	0.715952
M34329	PP	19.37	22.43	10	0.981	0.964	0.999	0.0389129
M34336	PP	19.65	28.43	17	0.997	0.98	1.014	0.722025
M34338	PP	19.43	35.9	23	1.002	0.999	1.006	0.199561
M34339	PP	19.46	27	17	0.997	0.985	1.008	0.545349
M34344	PP	19.61	28.21	8	0.996	0.983	1.009	0.548289
M34350	PP	19.4	32.47	9	1.011	0.991	1.031	0.296998
M34359	PP	19.26	28.44	32	0.983	0.916	1.054	0.62612
M34365	PP	17.45	38.84	45	1	0.996	1.004	0.960083
M34384	PP	19.63	30.4	7	0.969	0.947	0.991	0.00557857
M34389	PP	19.75	264.86	15	0.992	0.967	1.018	0.548089
M34390	PP	19.26	30.85	11	1	0.973	1.027	0.981915
M34395	PP	19.55	117.18	13	1.01	0.988	1.032	0.373797
M34400	PP	19.5	24.52	10	0.979	0.952	1.006	0.13155
M34404	PP	20.72	27.48	7	1.012	0.998	1.026	0.0886389
M34407	PP	20.06	138.92	22	0.974	0.935	1.014	0.192349
M34409	PP	19.46	42.04	4	0.931	0.853	1.015	0.103719
M34416	PP	19.5	46.42	9	1.024	0.982	1.069	0.267963
M34419	PP	19.73	24.99	11	0.954	0.894	1.018	0.151948
M34420	PP	19.88	51.53	18	0.986	0.974	0.999	0.033729
M34441	PP	19.43	26.46	11	0.978	0.94	1.017	0.270895
M34453	PP	18.55	25.12	3	0.991	0.796	1.234	0.935417
M34456	PP	19.29	25.87	20	0.978	0.925	1.034	0.428069
M34469	PP	20.03	28.72	8	1.027	0.968	1.089	0.376084
M34481	PP	20.61	148.92	7	0.981	0.938	1.025	0.391561
M34499	PP	19.49	23.8	4	0.979	0.954	1.004	0.0940665
M34513	PP	19.48	23.35	12	0.981	0.959	1.003	0.084892
M34516	PP	19.56	29.23	12	0.995	0.989	1.001	0.131659
M34527	PP	19.32	33.96	14	0.991	0.946	1.038	0.7109
M34530	PP	19.46	23.59	6	0.989	0.968	1.011	0.337045
M34533	PP	19.39	67.13	12	1.024	0.973	1.078	0.360378
M34534	PP	19.5	37.72	9	0.994	0.956	1.033	0.768898
M34535	PP	19.85	28.06	5	1.014	0.959	1.073	0.623392
M34539	PP	19.42	31.3	15	1.013	0.978	1.049	0.463909
M34674	PP	19.56	26.54	9	0.982	0.945	1.021	0.35703
M34732	PP	19.66	22.03	5	0.999	0.873	1.144	0.991131
M34761	PP	20.09	32.21	15	0.983	0.937	1.033	0.502591
M34878	PP	19.4	23.53	9	0.973	0.928	1.021	0.261862
M34912	PP	19.54	33.51	36	0.977	0.929	1.027	0.356052
M35114	PP	19.2	22.91	7	1.075	1.019	1.135	0.00792448
M35126	PP	19.77	30.09	10	1.026	0.98	1.075	0.274747
M35127	PP	19.58	27.79	13	0.996	0.925	1.072	0.907499
M35137	PP	19.44	32.9	45	0.969	0.924	1.017	0.204273
M35159	PP	20.58	49.35	5	1.013	0.976	1.052	0.500424
M35160	PP	19.72	43.93	8	1.002	0.924	1.086	0.968465
M35186	PP	19.61	40.1	14	0.995	0.925	1.07	0.884005
M35187	PP	20.12	41.76	4	1.012	0.982	1.043	0.425959
M35189	PP	20.3	124.99	18	1.028	1.003	1.054	0.0285289
M35193	PP	18.98	163.42	21	0.99	0.956	1.024	0.551888
M35240	PP	19.71	57.37	3	1.091	0.981	1.214	0.109667
M35253	PP	20.24	24.99	14	0.986	0.919	1.057	0.684596
M35254	PP	19.5	28.99	10	0.954	0.887	1.026	0.203595
M35255	PP	19.51	31.74	11	0.963	0.924	1.005	0.0802041
M35257	PP	19.31	23.26	16	0.981	0.932	1.032	0.451658
M35270	PP	19.09	33.37	32	1.06	0.969	1.161	0.203225
M35305	PP	19.16	23.77	8	0.958	0.923	0.995	0.0249033
M35320	PP	19.61	26.55	6	1.098	0.997	1.208	0.0566133
M35322	PP	19.51	27.47	14	0.993	0.982	1.005	0.273203
M35326	PP	19.26	40.8	35	1.022	0.95	1.098	0.561955
M35327	PP	19.69	24.99	16	0.989	0.905	1.079	0.798082
M35331	PP	19.48	20.79	5	0.989	0.922	1.061	0.758996
M35397	PP	19.9	28.65	23	0.989	0.919	1.063	0.757531
M35431	PP	19.42	27.45	19	1.014	0.959	1.073	0.625662
M35433	PP	20.42	68.82	7	1	0.955	1.047	0.997715
M35439	PP	18.88	134.88	28	0.984	0.936	1.034	0.523745
M35451	PP	19.42	32.01	12	0.988	0.977	0.999	0.0374448
M35464	PP	19	50.68	13	0.975	0.895	1.063	0.569855
M35472	PP	19.71	37.43	16	0.991	0.963	1.019	0.525459
M35527	PP	19.85	23.32	7	1.004	0.955	1.057	0.868347
M35551	PP	19.52	31.7	9	1.021	0.995	1.048	0.112279
M35626	PP	19.4	20.81	4	1.018	0.951	1.091	0.603035
M35628	PP	19.64	36.54	3	1.061	0.966	1.165	0.217833
M35631	PP	18.77	76.28	21	1.006	0.965	1.05	0.774175
M35635	PP	20.77	23.5	8	1.001	0.987	1.016	0.865947
M35669	PP	20.24	59.33	11	0.982	0.94	1.025	0.399687
M35675	PP	18.62	34.02	39	1.028	0.97	1.09	0.355731
M35678	PP	19.78	42.9	13	1.001	0.966	1.038	0.952649
M35718	PP	19.22	88.34	19	0.925	0.868	0.985	0.0156826
M35754	PP	19.17	38.56	41	0.982	0.94	1.025	0.405933
M35854	PP	19.4	28.63	10	1.019	0.977	1.063	0.380988
M35977	PP	19.54	26.74	6	1.056	0.994	1.122	0.0758337
M35978	PP	19.46	23.7	12	1.022	0.987	1.059	0.228
M36009	PP	19.64	41.85	12	1.001	0.957	1.047	0.95486
M36095	PP	22.05	24.86	3	1.015	0.989	1.042	0.268178
M36097	PP	19.22	28.52	22	1.001	0.999	1.002	0.571211
M36098	PP	20	23.12	7	1	0.967	1.035	0.98238
M36099	PP	19.59	28.16	6	0.989	0.961	1.018	0.451702
M36103	PP	19.73	25.38	10	1.019	0.994	1.044	0.146213
M36115	PP	20.16	93.7	7	1.016	0.967	1.068	0.52766
M36131	PP	19.79	58.71	11	1.012	0.971	1.054	0.567939
M36134	PP	19.5	91.37	11	1.006	0.986	1.026	0.581911
M36230	PP	19.78	70.45	15	1.025	1.003	1.048	0.0279124
M36300	PP	20.24	22.86	4	1.012	0.935	1.095	0.766268
M36376	PP	20.36	26.66	5	0.989	0.956	1.024	0.537569
M36399	PP	19.42	47.62	14	0.967	0.943	0.992	0.00953731
M36468	PP	20.62	23.83	13	1.007	0.987	1.028	0.486959
M36515	PP	19.24	27.03	9	1.035	0.774	1.383	0.818713
M36552	PP	19.87	61.89	13	1.057	0.979	1.141	0.153567
M36553	PP	19.17	23.56	12	1.057	0.994	1.125	0.0791298
M36559	PP	19.54	24.95	11	0.984	0.963	1.005	0.13709
M36585	PP	20.15	24.84	11	0.997	0.957	1.039	0.891258
M36589	PP	19.45	25.97	15	0.987	0.969	1.006	0.190979
M36673	PP	19.31	27.26	14	0.985	0.942	1.029	0.495718
M36738	PP	19.85	26.75	11	0.996	0.974	1.019	0.742854
M36754	PP	19.7	22.29	5	1.008	0.953	1.065	0.786013
M36756	PP	20.31	25.79	10	0.983	0.947	1.02	0.368728
M36776	PP	19.75	24.43	15	1.029	0.962	1.1	0.409661
M36802	PP	19.85	21.46	4	0.958	0.877	1.045	0.333132
M36808	PP	19.26	29.63	27	1.042	0.943	1.152	0.416898
M36850	PP	20.1	21.89	6	1.003	0.975	1.031	0.855355
M37004	PP	19.88	21.17	6	1.04	0.99	1.091	0.118854
M37058	PP	18.62	47.06	31	1.092	1.022	1.168	0.00965198
M37097	PP	19.42	125.09	11	0.997	0.983	1.012	0.722004
M37104	PP	19.95	26.38	9	0.997	0.968	1.026	0.825741
M37112	PP	19.46	24.07	9	1.004	0.993	1.015	0.438331
M37190	PP	20.15	128	15	1.007	0.984	1.03	0.539555
M37202	PP	19.59	415.86	18	1.007	0.994	1.021	0.298304
M37203	PP	19.46	28.31	14	1.012	0.975	1.051	0.529789
M37253	PP	19.42	24.2	9	1.005	0.936	1.079	0.885049
M37459	PP	19.79	27.28	7	0.993	0.962	1.025	0.662967
M37506	PP	18.77	30.86	31	1.01	0.936	1.089	0.804722
M38150	PP	21	25.71	3	0.945	0.883	1.012	0.108215
M38178	PP	20.73	70.05	12	1.001	0.966	1.037	0.960513
M38768	PP	19.61	28.88	9	1.009	0.937	1.087	0.805132
M00053	SBP	21.77	25.91	4	0.957	0.813	1.126	0.595167
M00054	SBP	18.94	45.93	145	1.054	0.992	1.12	0.0890831
M00059	SBP	19.7	55.66	5	0.963	0.813	1.141	0.666845
M00060	SBP	17.64	35.99	161	0.996	0.929	1.067	0.907764
M00063	SBP	18.43	35.99	34	1.054	0.992	1.12	0.0871987
M00064	SBP	21	38.02	4	1.127	0.903	1.406	0.291549
M00513	SBP	19.08	28.44	24	0.931	0.86	1.008	0.077858
M00527	SBP	19.5	23.94	11	1.025	0.948	1.107	0.536192
M00542	SBP	19.88	25.87	8	0.984	0.965	1.004	0.112241
M00553	SBP	19.57	26.93	12	0.996	0.989	1.002	0.200696
M00569	SBP	19.77	56.06	8	0.971	0.954	0.989	0.00156315
M00584	SBP	19.71	26.08	7	0.887	0.819	0.962	0.0035392
M00599	SBP	19.63	24.99	10	1.018	0.938	1.104	0.672484
M00606	SBP	20.01	65.77	16	0.962	0.88	1.052	0.400308
M01105	SBP	19.5	29.79	17	1.041	0.955	1.135	0.361231
M01107	SBP	19.31	26.53	16	0.994	0.966	1.022	0.666759
M01110	SBP	19.75	380.93	22	1.024	0.973	1.077	0.371238
M01114	SBP	19.67	22.8	9	1.002	0.975	1.029	0.903239
M01121	SBP	20.35	28.02	7	0.971	0.903	1.044	0.429954
M01123	SBP	20.54	44.04	5	0.985	0.962	1.007	0.181315
M01125	SBP	18.77	25.55	13	0.942	0.845	1.049	0.277062
M01284	SBP	19.84	26.48	9	1.003	0.923	1.09	0.946724
M01299	SBP	19.46	57.18	26	0.988	0.878	1.112	0.842396
M01301	SBP	20.24	70.74	19	0.934	0.853	1.022	0.136319
M01302	SBP	18.77	30.57	16	0.959	0.852	1.081	0.493916
M01303	SBP	19.9	28.99	8	1.082	0.96	1.218	0.196531
M01336	SBP	19.45	28.02	22	0.989	0.924	1.059	0.752362
M01356	SBP	19.98	23.85	11	1.008	0.949	1.071	0.792118
M01358	SBP	19.95	32.58	29	1.003	0.946	1.063	0.923106
M01359	SBP	19.35	32.86	19	1.002	0.92	1.092	0.954968
M01361	SBP	19.82	29.82	13	0.998	0.928	1.072	0.946757
M01365	SBP	19.22	28.11	21	0.988	0.945	1.033	0.599238
M01444	SBP	19.87	31.63	12	0.98	0.941	1.021	0.338144
M01493	SBP	19.35	27.64	8	0.969	0.892	1.052	0.45524
M01494	SBP	19.53	482.35	16	1.065	0.98	1.157	0.137055
M01508	SBP	18.77	25.64	20	0.974	0.906	1.046	0.462631
M01515	SBP	19.8	25.39	14	1	0.996	1.004	0.85867
M01558	SBP	18.77	185.99	29	1.007	0.94	1.079	0.842033
M01561	SBP	20.57	27.25	6	1.026	0.958	1.1	0.46079
M01564	SBP	18.77	53.48	36	1.018	0.945	1.097	0.636368
M01572	SBP	19.56	27.12	11	0.988	0.915	1.066	0.746541
M01573	SBP	19.66	24.28	9	0.989	0.962	1.016	0.412867
M01585	SBP	19.26	26.26	17	1.188	1.061	1.33	0.0027236
M01604	SBP	18.77	418.93	21	1.011	0.951	1.075	0.720451
M01605	SBP	19.75	23.33	5	0.975	0.944	1.008	0.134136
M01638	SBP	19.41	23.96	9	1.01	0.936	1.091	0.790227
M01640	SBP	19.72	24.71	11	0.992	0.978	1.005	0.238401
M01642	SBP	19.35	31.63	27	0.995	0.95	1.042	0.825394
M01644	SBP	19.08	32.73	28	1.01	0.939	1.086	0.793609
M01645	SBP	19.26	28.44	30	0.946	0.879	1.018	0.138254
M01649	SBP	21.75	24.17	3	0.98	0.764	1.257	0.87528
M01670	SBP	19.56	22.47	9	0.963	0.843	1.101	0.581883
M01712	SBP	19.46	26.13	8	0.982	0.932	1.034	0.489565
M01769	SBP	18.77	33.9	32	1.002	0.924	1.087	0.960786
M01898	SBP	19.26	261.78	38	1.006	0.954	1.061	0.82307
M02132	SBP	18.77	42.62	31	1.07	0.992	1.154	0.0810472
M02137	SBP	19.77	760.71	29	1.003	0.987	1.02	0.683306
M02342	SBP	19.3	24.33	11	0.978	0.936	1.022	0.315079
M02730	SBP	19.43	30.43	17	0.983	0.915	1.056	0.636971
M02734	SBP	19.26	32.25	36	1.024	0.952	1.101	0.530673
M03127	SBP	19.34	28.43	20	1.027	0.959	1.101	0.443262
M03141	SBP	19.18	79.92	20	0.992	0.944	1.043	0.752578
M11438	SBP	20.23	26.55	3	1.139	0.937	1.386	0.191055
M12017	SBP	19.67	29.82	8	1.03	0.961	1.105	0.400133
M12035	SBP	18.77	28.02	29	0.995	0.92	1.076	0.900499
M12067	SBP	18.77	28.65	24	0.99	0.925	1.06	0.777517
[truncated: 1,871 more rows]

## Sheet: Table S3
Table S3. Inverse-variance weighted Mendelian randomization estamites for metabolites on CVDs (P<0.05)
Metabolite ID	Metabolite	CVD	IVW analysis			k0/k1	F	Status	Super pathway	N of metabolite
			OR(95% CI)	P	FDR
M00527	lactate	AF	1.467 (1.053 ~ 2.042)	0.023	0.418	13/12	19.502 - 25.870	Known	Carbohydrate	7814
M00606	uridine	AF	0.636 (0.416 ~ 0.971)	0.036	0.502	20/18	19.861 - 65.772	Known	Nucleotide	7800
M01301	lysine	AF	0.647 (0.437 ~ 0.956)	0.029	0.439	24/22	20.244 - 70.739	Known	Amino acid	7812
M03127	hypoxanthine	AF	0.779 (0.609 ~ 0.995)	0.045	0.594	22/18	19.338 - 28.433	Known	Nucleotide	7287
M12017	3-methoxytyrosine	AF	1.354 (1.087 ~ 1.687)	0.007	0.225	16/14	19.093 - 29.818	Known	Amino acid	5997
M15335	mannitol	AF	1.098 (1.020 ~ 1.182)	0.013	0.377	13/11	19.940 - 23.321	Known	Carbohydrate	5917
M15630	N-acetylornithine	AF	0.923 (0.876 ~ 0.971)	0.002	0.125	24/24	19.519 - 1859.245	Known	Amino acid	7574
M16822	X-04499--3,4-dihydroxybutyrate	AF	0.730 (0.553 ~ 0.964)	0.027	0.432	19/16	19.606 - 47.682	Identified	Amino acid	6948
M19323	docosahexaenoate (DHA; 22:6n3)	AF	1.332 (1.054 ~ 1.682)	0.016	0.393	7/7	19.936 - 29.279	Known	Lipid	7818
M20699	erythritol	AF	0.764 (0.624 ~ 0.935)	0.009	0.274	26/22	19.220 - 48.167	Known	Xenobiotics	7776
M27513	indoleacetate	AF	0.823 (0.689 ~ 0.983)	0.032	0.467	23/21	19.292 - 40.100	Known	Amino acid	7618
M32338	glycine	AF	0.837 (0.745 ~ 0.940)	0.003	0.13	37/36	19.004 - 686.615	Known	Amino acid	7802
M32339	alanine	AF	0.656 (0.512 ~ 0.840)	0.001	0.102	40/36	19.257 - 59.364	Known	Amino acid	7788
M32393	gamma-glutamylvaline	AF	1.441 (1.009 ~ 2.060)	0.045	0.594	14/12	19.686 - 33.534	Known	Peptide	7753
M32492	caprylate (8:0)	AF	1.335 (1.108 ~ 1.607)	0.002	0.125	47/36	18.773 - 29.032	Known	Lipid	7802
M33131	X-11786--methylcysteine	AF	0.770 (0.636 ~ 0.931)	0.007	0.225	11/8	19.346 - 24.982	Identified	Amino acid	2811
M34040	X-12510--2-aminooctanoic acid	AF	0.892 (0.814 ~ 0.979)	0.015	0.393	22/20	19.165 - 726.344	Identified	Amino acid	7566
M34674	X-12990--docosapentaenoic acid (n6-DPA)	AF	1.183 (1.022 ~ 1.370)	0.024	0.423	12/12	19.417 - 44.036	Identified	Lipid	2581
M35669	tetradecanedioate	AF	0.910 (0.840 ~ 0.986)	0.022	0.418	24/23	19.836 - 264.231	Known	Lipid	6046
M37097	tryptophan betaine	AF	0.882 (0.827 ~ 0.940)	0.000119047	0.058	15/13	19.422 - 125.087	Known	Amino acid	7439
M00569	caffeine	CAD	0.887 (0.815 ~ 0.965)	0.005	0.203	13/12	19.771 - 56.060	Known	Xenobiotics	7719
M01110	arachidonate (20:4n6)	CAD	1.526 (1.187 ~ 1.961)	0.001	0.086	27/25	19.748 - 380.927	Known	Lipid	7816
M01114	deoxycholate	CAD	1.167 (1.042 ~ 1.307)	0.008	0.262	16/16	19.666 - 29.666	Known	Lipid	5194
M01123	inosine	CAD	0.922 (0.860 ~ 0.988)	0.022	0.525	12/12	19.826 - 50.058	Known	Nucleotide	2675
M12261	taurodeoxycholate	CAD	0.901 (0.813 ~ 0.999)	0.048	0.652	12/11	19.554 - 25.591	Known	Lipid	1564
M15500	carnitine	CAD	1.356 (1.043 ~ 1.762)	0.023	0.525	225/203	19.257 - 293.186	Known	Lipid	7797
M15630	N-acetylornithine	CAD	0.860 (0.797 ~ 0.929)	0.00011265	0.055	24/23	19.519 - 1859.245	Known	Amino acid	7574
M18474	estrone 3-sulfate	CAD	1.071 (1.007 ~ 1.140)	0.029	0.579	12/10	19.401 - 32.375	Known	Lipid	957
M31591	androsterone sulfate	CAD	1.071 (1.000 ~ 1.146)	0.048	0.652	28/27	19.424 - 508.646	Known	Lipid	7785
M32338	glycine	CAD	0.798 (0.675 ~ 0.943)	0.008	0.262	37/35	19.004 - 686.615	Known	Amino acid	7802
M32379	scyllo-inositol	CAD	1.248 (1.035 ~ 1.505)	0.02	0.514	14/14	19.606 - 87.862	Known	Lipid	6500
M32635	1-linoleoylglycerophosphoethanolamine*	CAD	0.634 (0.483 ~ 0.834)	0.001	0.086	16/13	19.607 - 152.305	Known	Lipid	7817
M33084	ADSGEGDFXAEGGGVR*	CAD	0.760 (0.628 ~ 0.921)	0.005	0.203	9/9	19.539 - 50.382	Known	Peptide	5588
M33131	X-11786--methylcysteine	CAD	0.787 (0.632 ~ 0.981)	0.033	0.614	11/11	19.346 - 55.109	Identified	Amino acid	2811
M34040	X-12510--2-aminooctanoic acid	CAD	0.796 (0.693 ~ 0.915)	0.001	0.086	22/20	19.165 - 726.344	Identified	Amino acid	7566
M34389	1-methylxanthine	CAD	0.769 (0.651 ~ 0.909)	0.002	0.103	15/15	19.745 - 264.864	Known	Xenobiotics	5504
M35127	pro-hydroxy-pro	CAD	1.334 (1.003 ~ 1.775)	0.048	0.652	20/19	18.884 - 27.794	Known	Peptide	7787
M35253	2-palmitoylglycerophosphocholine*	CAD	0.754 (0.574 ~ 0.992)	0.043	0.652	20/17	20.244 - 26.555	Known	Lipid	7695
M35628	1-oleoylglycerophosphoethanolamine	CAD	0.624 (0.407 ~ 0.957)	0.03	0.59	10/8	19.641 - 25.857	Known	Lipid	7749
M35669	tetradecanedioate	CAD	0.889 (0.792 ~ 0.998)	0.046	0.652	24/23	19.836 - 264.231	Known	Lipid	6046
M35678	hexadecanedioate	CAD	0.866 (0.754 ~ 0.995)	0.042	0.652	26/22	19.747 - 229.015	Known	Lipid	6887
M36131	X-14205--alpha-glutamyltyrosine	CAD	1.270 (1.075 ~ 1.499)	0.005	0.203	17/15	19.644 - 32.854	Identified	Peptide	1789
M36134	X-14208--phenylalanylserine	CAD	0.847 (0.731 ~ 0.981)	0.027	0.579	14/10	19.502 - 29.864	Identified	Peptide	2455
M36850	taurolithocholate 3-sulfate	CAD	0.860 (0.740 ~ 0.999)	0.049	0.652	11/11	19.995 - 27.891	Known	Lipid	6904
M37058	succinylcarnitine	CAD	1.309 (1.015 ~ 1.688)	0.038	0.652	42/39	18.620 - 413.318	Known	Energy	6948
M15365	glycerol 3-phosphate (G3P)	DBP	0.908 (0.836 ~ 0.987)	0.023	0.317	14/9	19.748 - 22.897	Known	Lipid	7781
M16822	X-04499--3,4-dihydroxybutyrate	DBP	1.088 (1.015 ~ 1.165)	0.016	0.274	19/13	19.004 - 47.682	Identified	Amino acid	6948
M18254	paraxanthine	DBP	0.970 (0.949 ~ 0.991)	0.005	0.187	13/10	19.686 - 24.993	Known	Xenobiotics	7504
M18357	glycylvaline	DBP	1.037 (1.000 ~ 1.074)	0.049	0.487	6/5	19.814 - 25.243	Known	Peptide	2108
M18476	glycocholate	DBP	1.023 (1.000 ~ 1.046)	0.047	0.481	9/7	20.051 - 23.507	Known	Lipid	5995
M19323	docosahexaenoate (DHA; 22:6n3)	DBP	0.929 (0.865 ~ 0.997)	0.04	0.426	7/4	19.973 - 20.730	Known	Lipid	7818
M21044	2-hydroxybutyrate (AHB)	DBP	1.078 (1.020 ~ 1.138)	0.007	0.197	17/10	19.607 - 29.152	Known	Amino acid	7815
M21151	saccharin	DBP	0.982 (0.968 ~ 0.996)	0.012	0.254	10/9	19.610 - 23.936	Known	Xenobiotics	2449
M27710	N-acetylglycine	DBP	0.946 (0.920 ~ 0.973)	9.53e-05	0.023	22/15	19.434 - 65.321	Known	Amino acid	7135
M32328	hexanoylcarnitine	DBP	1.048 (1.020 ~ 1.077)	0.001	0.07	23/21	19.705 - 453.695	Known	Lipid	7786
M32338	glycine	DBP	0.928 (0.889 ~ 0.969)	0.001	0.07	37/31	19.004 - 116.878	Known	Amino acid	7802
M32379	scyllo-inositol	DBP	1.057 (1.011 ~ 1.106)	0.015	0.272	14/9	20.036 - 87.862	Known	Lipid	6500
M32425	dehydroisoandrosterone sulfate (DHEA-S)	DBP	1.051 (1.008 ~ 1.096)	0.019	0.309	22/16	19.564 - 56.235	Known	Lipid	7793
M32910	X-11593--O-methylascorbate*	DBP	0.962 (0.931 ~ 0.994)	0.021	0.317	61/45	18.773 - 817.065	Identified	Cofactors and vitamins	7788
M33447	palmitoleate (16:1n7)	DBP	1.066 (1.007 ~ 1.128)	0.027	0.346	11/8	19.355 - 24.409	Known	Lipid	7776
M33821	1-eicosatrienoylglycerophosphocholine*	DBP	1.053 (1.007 ~ 1.101)	0.022	0.317	21/13	19.525 - 23.077	Known	Lipid	7809
M33871	1-eicosadienoylglycerophosphocholine*	DBP	0.925 (0.868 ~ 0.986)	0.016	0.274	12/6	20.037 - 22.556	Known	Lipid	6892
M33936	octanoylcarnitine	DBP	1.027 (1.002 ~ 1.052)	0.032	0.391	25/18	19.855 - 347.728	Known	Lipid	7790
M33955	1-palmitoylglycerophosphocholine	DBP	0.907 (0.841 ~ 0.978)	0.011	0.254	30/22	19.420 - 30.242	Known	Lipid	7803
M34416	1-stearoylglycerophosphoethanolamine	DBP	1.054 (1.006 ~ 1.104)	0.027	0.346	13/8	19.501 - 46.417	Known	Lipid	7369
M34420	bradykinin, des-arg(9)	DBP	1.020 (1.007 ~ 1.032)	0.002	0.127	25/17	19.692 - 211.802	Known	Peptide	4570
M35137	N2,N2-dimethylguanosine	DBP	0.935 (0.882 ~ 0.991)	0.023	0.317	60/47	19.442 - 35.985	Known	Nucleotide	5228
M35186	1-arachidonoylglycerophosphoethanolamine*	DBP	0.938 (0.895 ~ 0.983)	0.007	0.197	26/22	19.420 - 74.751	Known	Lipid	7798
M35322	hydroquinone sulfate	DBP	0.981 (0.964 ~ 0.999)	0.036	0.393	17/13	19.514 - 27.467	Known	Xenobiotics	451
M35527	4-hydroxyhippurate	DBP	1.070 (1.014 ~ 1.129)	0.014	0.269	12/7	19.851 - 23.643	Known	Xenobiotics	4368
M35635	3-(3-hydroxyphenyl)propionate	DBP	1.018 (1.002 ~ 1.035)	0.031	0.378	11/7	19.838 - 23.496	Known	Amino acid	1163
M35678	hexadecanedioate	DBP	0.966 (0.942 ~ 0.991)	0.007	0.197	26/16	19.747 - 229.015	Known	Lipid	6887
M36230	X-14304--leucylalanine	DBP	1.037 (1.008 ~ 1.068)	0.013	0.254	21/11	19.776 - 25.856	Identified	Peptide	2434
M37202	4-androsten-3beta,17beta-diol disulfate 1*	DBP	1.022 (1.008 ~ 1.037)	0.003	0.138	24/19	19.593 - 415.857	Known	Lipid	7804
M38178	cis-4-decenoyl carnitine	DBP	1.036 (1.003 ~ 1.071)	0.034	0.393	15/11	21.713 - 285.156	Known	Lipid	7660
M02730	gamma-glutamylglutamine	PP	0.910 (0.850 ~ 0.974)	0.006	0.293	22/13	19.435 - 77.679	Known	Peptide	7662
M15753	hippurate	PP	1.035 (1.003 ~ 1.069)	0.032	0.543	14/11	19.467 - 23.893	Known	Xenobiotics	7806
M19323	docosahexaenoate (DHA; 22:6n3)	PP	1.064 (1.002 ~ 1.131)	0.044	0.608	7/5	19.936 - 29.279	Known	Lipid	7818
M21049	1,6-anhydroglucose	PP	0.977 (0.956 ~ 0.998)	0.034	0.543	13/10	19.593 - 30.931	Known	Carbohydrate	3663
M27531	hyodeoxycholate	PP	1.027 (1.004 ~ 1.051)	0.023	0.501	18/11	20.372 - 27.736	Known	Lipid	6025
M27710	N-acetylglycine	PP	0.960 (0.936 ~ 0.985)	0.002	0.172	22/15	19.434 - 65.321	Known	Amino acid	7135
M31787	3-carboxy-4-methyl-5-propyl-2-furanpropanoate (CMPF)	PP	1.022 (1.000 ~ 1.044)	0.049	0.632	15/8	19.898 - 26.164	Known	Lipid	7812
M32412	butyrylcarnitine	PP	0.986 (0.973 ~ 1.000)	0.046	0.608	53/49	19.544 - 1912.981	Known	Lipid	7796
M32418	myristoleate (14:1n5)	PP	0.950 (0.908 ~ 0.994)	0.026	0.501	15/9	19.135 - 63.983	Known	Lipid	7804
M32425	dehydroisoandrosterone sulfate (DHEA-S)	PP	1.044 (1.014 ~ 1.076)	0.004	0.266	22/14	19.867 - 56.235	Known	Lipid	7793
M32739	X-11422--xanthine	PP	0.916 (0.859 ~ 0.976)	0.007	0.293	14/9	19.899 - 24.002	Identified	Nucleotide	6346
M32910	X-11593--O-methylascorbate*	PP	0.923 (0.871 ~ 0.979)	0.008	0.293	61/44	18.773 - 207.642	Identified	Cofactors and vitamins	7788
M32980	adrenate (22:4n6)	PP	1.075 (1.009 ~ 1.145)	0.026	0.501	10/6	19.796 - 24.617	Known	Lipid	7778
M33138	X-11793--oxidized bilirubin*	PP	0.976 (0.955 ~ 0.997)	0.024	0.501	25/23	19.699 - 516.586	Identified	Cofactors and vitamins	7611
M33822	1-docosahexaenoylglycerophosphocholine*	PP	0.944 (0.894 ~ 0.998)	0.042	0.599	8/8	19.955 - 23.706	Known	Lipid	7798
M33939	N-acetylthreonine	PP	0.933 (0.872 ~ 0.998)	0.042	0.599	12/11	19.706 - 24.408	Known	Amino acid	6909
M34040	X-12510--2-aminooctanoic acid	PP	1.023 (1.003 ~ 1.045)	0.025	0.501	22/18	19.435 - 726.344	Identified	Amino acid	7566
M34106	bilirubin (E,Z or Z,E)*	PP	0.975 (0.954 ~ 0.996)	0.021	0.501	22/15	19.629 - 252.147	Known	Cofactors and vitamins	5295
M34384	stachydrine	PP	0.969 (0.947 ~ 0.991)	0.006	0.293	7/7	19.635 - 30.398	Known	Xenobiotics	6745
M34420	bradykinin, des-arg(9)	PP	0.986 (0.974 ~ 0.999)	0.034	0.543	25/18	19.875 - 51.529	Known	Peptide	4570
M35114	7-methylguanine	PP	1.075 (1.019 ~ 1.135)	0.008	0.293	11/7	19.198 - 22.911	Known	Nucleotide	6091
M35189	X-13431--nonanoylcarnitine*	PP	1.028 (1.003 ~ 1.054)	0.029	0.508	23/18	20.296 - 124.993	Identified	Lipid	6591
M35305	1-palmitoylglycerophosphoinositol*	PP	0.958 (0.923 ~ 0.995)	0.025	0.501	10/8	19.159 - 23.767	Known	Lipid	6282
M35718	dihomo-linolenate (20:3n3 or n6)	PP	0.925 (0.868 ~ 0.985)	0.016	0.444	24/19	19.220 - 88.336	Known	Lipid	7805
M36230	X-14304--leucylalanine	PP	1.025 (1.003 ~ 1.048)	0.028	0.508	21/15	19.776 - 70.448	Identified	Peptide	2434
M37058	succinylcarnitine	PP	1.092 (1.022 ~ 1.168)	0.01	0.31	42/31	18.620 - 47.060	Known	Energy	6948
M00569	caffeine	SBP	0.971 (0.954 ~ 0.989)	0.002	0.314	13/8	19.771 - 56.060	Known	Xenobiotics	7719
M00584	mannose	SBP	0.887 (0.819 ~ 0.962)	0.004	0.326	28/7	19.708 - 26.076	Known	Carbohydrate	7793
M01585	N-acetylalanine	SBP	1.188 (1.061 ~ 1.330)	0.003	0.325	22/17	19.257 - 26.258	Known	Amino acid	7720
M15630	N-acetylornithine	SBP	0.979 (0.963 ~ 0.995)	0.009	0.373	24/17	20.140 - 1859.245	Known	Amino acid	7574
M15753	hippurate	SBP	1.034 (1.002 ~ 1.067)	0.037	0.521	14/11	19.467 - 23.893	Known	Xenobiotics	7806
M18477	glycodeoxycholate	SBP	1.019 (1.001 ~ 1.036)	0.038	0.521	7/5	20.463 - 23.064	Known	Lipid	1477
M27513	indoleacetate	SBP	0.959 (0.920 ~ 1.000)	0.049	0.555	23/17	19.292 - 40.100	Known	Amino acid	7618
M27728	glycerol 2-phosphate	SBP	1.064 (1.005 ~ 1.127)	0.033	0.521	30/20	19.093 - 27.929	Known	Xenobiotics	5912
M31591	androsterone sulfate	SBP	1.012 (1.001 ~ 1.023)	0.027	0.521	28/21	19.424 - 508.646	Known	Lipid	7785
M32739	X-11422--xanthine	SBP	0.900 (0.842 ~ 0.962)	0.002	0.314	14/8	20.019 - 24.002	Identified	Nucleotide	6346
M32910	X-11593--O-methylascorbate*	SBP	0.923 (0.877 ~ 0.971)	0.002	0.314	61/42	18.773 - 207.642	Identified	Cofactors and vitamins	7788
M32980	adrenate (22:4n6)	SBP	1.059 (1.007 ~ 1.114)	0.024	0.521	10/8	19.796 - 100.562	Known	Lipid	7778
M33364	gamma-glutamylthreonine*	SBP	0.921 (0.855 ~ 0.992)	0.029	0.521	8/6	19.777 - 23.563	Known	Peptide	4016
M33422	gamma-glutamylphenylalanine	SBP	0.892 (0.805 ~ 0.988)	0.028	0.521	36/29	18.773 - 30.856	Known	Peptide	7753
M33884	X-12442--5,8-tetradecadienoate	SBP	1.041 (1.002 ~ 1.081)	0.037	0.521	11/8	19.541 - 110.989	Identified	Lipid	7780
M34384	stachydrine	SBP	0.976 (0.952 ~ 1.000)	0.047	0.555	7/6	19.635 - 30.398	Known	Xenobiotics	6745
M34404	1,3,7-trimethylurate	SBP	1.017 (1.004 ~ 1.031)	0.011	0.373	10/8	20.902 - 29.405	Known	Xenobiotics	796
M35114	7-methylguanine	SBP	1.065 (1.008 ~ 1.125)	0.025	0.521	11/8	19.186 - 22.911	Known	Nucleotide	6091
M35126	phenylacetylglutamine	SBP	1.036 (1.009 ~ 1.064)	0.008	0.373	17/15	19.636 - 30.093	Known	Amino acid	7812
M35305	1-palmitoylglycerophosphoinositol*	SBP	0.952 (0.912 ~ 0.993)	0.023	0.521	10/7	19.994 - 22.916	Known	Lipid	6282
M35320	catechol sulfate	SBP	1.049 (1.004 ~ 1.097)	0.034	0.521	10/6	19.607 - 26.555	Known	Xenobiotics	7807
M35718	dihomo-linolenate (20:3n3 or n6)	SBP	0.950 (0.906 ~ 0.997)	0.036	0.521	24/19	19.220 - 88.336	Known	Lipid	7805
M36230	X-14304--leucylalanine	SBP	1.028 (1.001 ~ 1.055)	0.04	0.532	21/13	19.776 - 25.856	Identified	Peptide	2434
M36754	octadecanedioate	SBP	0.955 (0.916 ~ 0.996)	0.032	0.521	12/9	19.695 - 87.086	Known	Lipid	7300
M37190	5alpha-androstan-3beta,17beta-diol disulfate	SBP	1.018 (1.002 ~ 1.033)	0.025	0.521	20/16	20.177 - 128.003	Known	Lipid	7345
M37202	4-androsten-3beta,17beta-diol disulfate 1*	SBP	1.019 (1.004 ~ 1.033)	0.01	0.373	24/18	19.660 - 415.857	Known	Lipid	7804
M01110	arachidonate (20:4n6)	HF	1.221 (1.001 ~ 1.491)	0.049	0.51	27/27	19.748 - 380.927	Known	Lipid	7816
M01125	isoleucine	HF	2.004 (1.199 ~ 3.350)	0.008	0.484	17/17	18.773 - 28.215	Known	Amino acid	7801
M01365	myristate (14:0)	HF	1.328 (1.061 ~ 1.664)	0.013	0.484	26/26	19.220 - 28.114	Known	Lipid	7811
M01558	4-acetamidobutanoate	HF	1.413 (1.024 ~ 1.951)	0.035	0.51	40/40	18.772 - 185.993	Known	Amino acid	6930
M15778	benzoate	HF	0.739 (0.555 ~ 0.985)	0.039	0.51	39/39	19.078 - 27.264	Known	Xenobiotics	7756
M15958	phenylacetate	HF	0.800 (0.670 ~ 0.954)	0.013	0.484	10/10	19.543 - 22.502	Known	Amino acid	4754
M18477	glycodeoxycholate	HF	0.891 (0.816 ~ 0.973)	0.01	0.484	7/6	20.463 - 24.266	Known	Lipid	1477
M21188	1-stearoylglycerol (1-monostearin)	HF	1.277 (1.016 ~ 1.605)	0.036	0.51	27/25	19.419 - 30.037	Known	Lipid	6965
M22842	cholate	HF	0.905 (0.823 ~ 0.994)	0.038	0.51	9/8	19.947 - 22.230	Known	Lipid	5929
M31453	cysteine	HF	0.775 (0.607 ~ 0.990)	0.041	0.51	17/16	19.622 - 24.993	Known	Amino acid	7692
M31591	androsterone sulfate	HF	1.055 (1.000 ~ 1.112)	0.049	0.51	28/27	19.424 - 508.646	Known	Lipid	7785
M32338	glycine	HF	0.844 (0.737 ~ 0.968)	0.015	0.484	37/37	19.004 - 686.615	Known	Amino acid	7802
M32492	caprylate (8:0)	HF	1.257 (1.032 ~ 1.530)	0.023	0.51	47/46	18.773 - 29.032	Known	Lipid	7802
M32836	HWESASXX*	HF	0.831 (0.694 ~ 0.996)	0.045	0.51	7/7	21.668 - 49.565	Known	Peptide	7700
M33178	2-methoxyacetaminophen sulfate*	HF	0.992 (0.985 ~ 0.998)	0.009	0.484	631/430	17.992 - 40.212	Known	Xenobiotics	1086
M33423	p-acetamidophenylglucuronide	HF	0.995 (0.990 ~ 1.000)	0.044	0.51	65/49	19.008 - 49.660	Known	Xenobiotics	1494
M33961	1-stearoylglycerophosphocholine	HF	1.323 (1.008 ~ 1.736)	0.044	0.51	14/12	19.700 - 23.864	Known	Lipid	7817
M33968	5-dodecenoate (12:1n7)	HF	0.846 (0.727 ~ 0.986)	0.032	0.51	19/18	19.725 - 39.499	Known	Lipid	7770
M34035	linolenate [alpha or gamma; (18:3n3 or 6)]	HF	1.566 (1.129 ~ 2.171)	0.007	0.484	5/5	19.519 - 22.501	Known	Lipid	7786
M34109	metoprolol acid metabolite*	HF	0.986 (0.974 ~ 0.997)	0.017	0.51	38/33	19.604 - 29.751	Known	Xenobiotics	286
M34389	1-methylxanthine	HF	0.832 (0.721 ~ 0.960)	0.012	0.484	15/15	19.745 - 264.864	Known	Xenobiotics	5504
M35160	oleoylcarnitine	HF	1.366 (1.034 ~ 1.806)	0.028	0.51	11/10	19.725 - 43.926	Known	Lipid	7708
M35678	hexadecanedioate	HF	0.889 (0.794 ~ 0.995)	0.041	0.51	26/24	19.747 - 229.015	Known	Lipid	6887
M36098	4-vinylphenol sulfate	HF	1.158 (1.005 ~ 1.334)	0.042	0.51	10/10	20.003 - 30.871	Known	Xenobiotics	7483
M37459	ergothioneine	HF	0.822 (0.707 ~ 0.956)	0.011	0.484	10/10	19.715 - 27.276	Known	Xenobiotics	4453
M00063	cholesterol	AIS	1.525 (1.055 ~ 2.204)	0.025	0.737	47/43	18.434 - 39.049	Known	Lipid	7813
M01110	arachidonate (20:4n6)	AIS	1.558 (1.196 ~ 2.029)	0.001	0.164	27/25	19.748 - 380.927	Known	Lipid	7816
M01121	margarate (17:0)	AIS	0.628 (0.403 ~ 0.978)	0.04	0.737	8/8	20.354 - 59.031	Known	Lipid	7796
M01712	cortisol	AIS	0.721 (0.525 ~ 0.991)	0.044	0.737	13/12	19.036 - 26.129	Known	Lipid	7795
M02730	gamma-glutamylglutamine	AIS	0.533 (0.345 ~ 0.821)	0.004	0.353	22/18	19.435 - 77.679	Known	Peptide	7662
M15650	N1-methyladenosine	AIS	5.447 (1.275 ~ 23.271)	0.022	0.737	8/7	19.220 - 30.666	Known	Nucleotide	7813
M15996	aspartate	AIS	1.554 (1.017 ~ 2.375)	0.042	0.737	5/5	19.852 - 24.189	Known	Amino acid	7721
M18349	indolelactate	AIS	0.607 (0.442 ~ 0.833)	0.002	0.244	20/19	19.420 - 50.028	Known	Amino acid	7378
M31555	pyridoxate	AIS	0.779 (0.611 ~ 0.992)	0.043	0.737	13/12	19.575 - 23.759	Known	Cofactors and vitamins	7703
M32492	caprylate (8:0)	AIS	1.389 (1.083 ~ 1.780)	0.01	0.582	47/47	18.773 - 29.032	Known	Lipid	7802
M32635	1-linoleoylglycerophosphoethanolamine*	AIS	0.700 (0.517 ~ 0.948)	0.021	0.737	16/12	19.607 - 152.305	Known	Lipid	7817
M33178	2-methoxyacetaminophen sulfate*	AIS	0.991 (0.983 ~ 0.999)	0.033	0.737	631/468	17.992 - 40.212	Known	Xenobiotics	1086
M33228	1-arachidonoylglycerophosphocholine*	AIS	1.497 (1.182 ~ 1.896)	0.001	0.164	24/23	18.872 - 417.857	Known	Lipid	7507
M33363	gamma-glutamylmethionine*	AIS	0.754 (0.573 ~ 0.993)	0.044	0.737	10/10	19.912 - 28.854	Known	Peptide	2240
M33801	ADpSGEGDFXAEGGGVR*	AIS	1.344 (1.065 ~ 1.695)	0.013	0.687	9/8	19.647 - 32.459	Known	Peptide	3939
M33935	piperine	AIS	1.207 (1.026 ~ 1.419)	0.023	0.737	10/10	19.916 - 25.788	Known	Xenobiotics	7173
M34035	linolenate [alpha or gamma; (18:3n3 or 6)]	AIS	0.648 (0.423 ~ 0.993)	0.046	0.737	5/5	19.519 - 22.501	Known	Lipid	7786
M34389	1-methylxanthine	AIS	0.812 (0.678 ~ 0.973)	0.024	0.737	15/15	19.745 - 264.864	Known	Xenobiotics	5504
M34409	stearoylcarnitine	AIS	1.778 (1.017 ~ 3.109)	0.044	0.737	6/5	19.458 - 42.041	Known	Lipid	7183
M34420	bradykinin, des-arg(9)	AIS	1.160 (1.080 ~ 1.246)	4.49e-05	0.022	25/22	19.692 - 211.802	Known	Peptide	4570
M35159	cysteine-glutathione disulfide	AIS	1.355 (1.056 ~ 1.739)	0.017	0.737	8/7	20.577 - 23.702	Known	Amino acid	1997
M35186	1-arachidonoylglycerophosphoethanolamine*	AIS	1.547 (1.149 ~ 2.081)	0.004	0.353	26/20	19.420 - 185.328	Known	Lipid	7798
M35254	2-oleoylglycerophosphocholine*	AIS	0.679 (0.464 ~ 0.994)	0.046	0.737	18/18	19.501 - 28.986	Known	Lipid	7524
M37203	4-androsten-3beta,17beta-diol disulfate 2*	AIS	1.306 (1.036 ~ 1.645)	0.024	0.737	19/17	19.458 - 51.056	Known	Lipid	7776
M00569	caffeine	MI	0.883 (0.803 ~ 0.970)	0.01	0.3	13/12	19.771 - 56.060	Known	Xenobiotics	7719
M01110	arachidonate (20:4n6)	MI	1.582 (1.195 ~ 2.095)	0.001	0.136	27/25	19.748 - 380.927	Known	Lipid	7816
M01114	deoxycholate	MI	1.175 (1.033 ~ 1.335)	0.014	0.341	16/16	19.666 - 29.666	Known	Lipid	5194
M12261	taurodeoxycholate	MI	0.852 (0.760 ~ 0.955)	0.006	0.214	12/11	19.554 - 25.591	Known	Lipid	1564
M15500	carnitine	MI	1.410 (1.055 ~ 1.884)	0.02	0.43	225/205	19.257 - 293.186	Known	Lipid	7797
M15630	N-acetylornithine	MI	0.885 (0.814 ~ 0.962)	0.004	0.191	24/22	19.519 - 1859.245	Known	Amino acid	7574
M15990	glycerophosphorylcholine (GPC)	MI	0.800 (0.668 ~ 0.957)	0.015	0.341	19/19	19.104 - 25.883	Known	Lipid	7156
M17799	ibuprofen	MI	1.039 (1.008 ~ 1.071)	0.012	0.335	123/115	18.107 - 43.937	Known	Xenobiotics	1976
M18357	glycylvaline	MI	1.262 (1.008 ~ 1.580)	0.043	0.649	6/6	19.713 - 25.243	Known	Peptide	2108
M27672	3-indoxyl sulfate	MI	0.685 (0.481 ~ 0.975)	0.036	0.569	5/5	20.356 - 24.972	Known	Amino acid	7787
M32379	scyllo-inositol	MI	1.304 (1.059 ~ 1.605)	0.012	0.335	14/14	19.606 - 87.862	Known	Lipid	6500
M32635	1-linoleoylglycerophosphoethanolamine*	MI	0.621 (0.461 ~ 0.836)	0.002	0.136	16/14	19.607 - 152.305	Known	Lipid	7817
M33228	1-arachidonoylglycerophosphocholine*	MI	1.322 (1.042 ~ 1.678)	0.022	0.441	24/23	18.872 - 417.857	Known	Lipid	7507
M33441	isobutyrylcarnitine	MI	0.723 (0.524 ~ 0.996)	0.047	0.68	18/9	20.759 - 51.746	Known	Amino acid	7812
M33941	decanoylcarnitine	MI	0.799 (0.668 ~ 0.956)	0.014	0.341	21/20	19.449 - 188.508	Known	Lipid	7766
M34040	X-12510--2-aminooctanoic acid	MI	0.787 (0.677 ~ 0.915)	0.002	0.136	22/20	19.165 - 726.344	Identified	Amino acid	7566
M34416	1-stearoylglycerophosphoethanolamine	MI	1.366 (1.028 ~ 1.814)	0.031	0.545	13/11	19.501 - 25.857	Known	Lipid	7369
M35127	pro-hydroxy-pro	MI	1.377 (1.003 ~ 1.891)	0.048	0.68	20/19	18.884 - 27.794	Known	Peptide	7787
M35189	X-13431--nonanoylcarnitine*	MI	0.839 (0.739 ~ 0.952)	0.007	0.214	23/22	19.724 - 602.909	Identified	Lipid	6591
M35255	2-stearoylglycerophosphocholine*	MI	0.731 (0.546 ~ 0.980)	0.036	0.569	13/12	19.509 - 31.740	Known	Lipid	7730
M35628	1-oleoylglycerophosphoethanolamine	MI	0.618 (0.394 ~ 0.970)	0.036	0.569	10/9	19.435 - 25.857	Known	Lipid	7749
M37112	chiro-inositol	MI	0.927 (0.867 ~ 0.991)	0.025	0.489	13/12	19.459 - 24.923	Known	Lipid	2729
M22032	X-08766	AF	0.771 (0.611 ~ 0.972)	0.028	0.434	14/13	19.256 - 23.353	Unknown		6050
M25599	X-10429	AF	0.850 (0.724 ~ 1.000)	0.049	0.608	22/20	19.291 - 35.989	Unknown		6807
M32632	X-11315	AF	0.800 (0.694 ~ 0.923)	0.002	0.125	28/26	19.257 - 50.747	Unknown		7785
M32769	X-11452	AF	1.206 (1.026 ~ 1.418)	0.023	0.418	7/6	19.663 - 29.886	Unknown		6519
M32787	X-11470	AF	1.217 (1.013 ~ 1.462)	0.036	0.502	20/13	19.630 - 77.417	Unknown		7271
M32808	X-11491	AF	0.865 (0.790 ~ 0.946)	0.002	0.125	18/18	20.243 - 137.940	Unknown		6584
M32846	X-11529	AF	0.933 (0.889 ~ 0.980)	0.006	0.225	27/26	19.557 - 1431.873	Unknown		6664
M32855	X-11538	AF	0.851 (0.757 ~ 0.956)	0.006	0.225	23/21	19.476 - 400.619	Unknown		7804
M33165	X-11820	AF	0.883 (0.781 ~ 0.999)	0.048	0.608	15/14	19.402 - 68.744	Unknown		7710
M33203	X-11858	AF	1.057 (1.010 ~ 1.107)	0.018	0.418	17/14	19.566 - 28.963	Unknown		3427
M33415	X-12063	AF	0.878 (0.816 ~ 0.946)	0.001	0.102	25/25	19.558 - 499.082	Unknown		7197
M33507	X-12092	AF	1.043 (1.005 ~ 1.083)	0.026	0.432	40/40	19.417 - 2912.881	Unknown		7500
M33508	X-12093	AF	1.094 (1.025 ~ 1.166)	0.006	0.225	20/18	19.788 - 226.604	Unknown		2854
M33610	X-12189	AF	0.960 (0.937 ~ 0.983)	0.001	0.102	32/27	19.580 - 32.509	Unknown		481
M34306	X-12696	AF	1.252 (1.034 ~ 1.516)	0.021	0.418	28/25	19.095 - 120.965	Unknown		7409
M34327	X-12717	AF	1.102 (1.014 ~ 1.197)	0.021	0.418	8/8	19.911 - 24.969	Unknown		1632
M34338	X-12728	AF	1.009 (1.001 ~ 1.018)	0.021	0.418	46/43	19.426 - 35.902	Unknown		537
M35187	X-13429	AF	0.911 (0.845 ~ 0.983)	0.016	0.393	11/10	20.118 - 303.716	Unknown		6344
M36553	X-14626	AF	0.787 (0.679 ~ 0.912)	0.001	0.125	22/21	19.172 - 198.897	Unknown		6904
M12593	X-02973	CAD	0.561 (0.334 ~ 0.941)	0.028	0.579	24/21	19.883 - 24.993	Unknown		7759
M32761	X-11444	CAD	1.387 (1.140 ~ 1.687)	0.001	0.086	20/16	19.838 - 92.474	Unknown		7758
M32808	X-11491	CAD	0.805 (0.703 ~ 0.922)	0.002	0.093	18/14	20.376 - 137.940	Unknown		6584
M32846	X-11529	CAD	0.897 (0.846 ~ 0.952)	0.000315582	0.076	27/26	19.557 - 1431.873	Unknown		6664
M32855	X-11538	CAD	0.801 (0.704 ~ 0.912)	0.001	0.086	23/21	19.476 - 400.619	Unknown		7804
M33359	X-12013	CAD	1.097 (1.017 ~ 1.184)	0.016	0.441	9/9	19.566 - 30.930	Unknown		1948
M34221	X-12627	CAD	1.479 (1.163 ~ 1.882)	0.001	0.086	12/10	19.599 - 24.186	Unknown		7419
M34327	X-12717	CAD	1.133 (1.007 ~ 1.275)	0.038	0.652	8/8	19.911 - 24.969	Unknown		1632
M34527	X-12844	CAD	0.707 (0.536 ~ 0.932)	0.014	0.408	17/16	19.324 - 73.738	Unknown		7768
M35187	X-13429	CAD	0.869 (0.776 ~ 0.972)	0.014	0.408	11/10	20.118 - 303.716	Unknown		6344
M36559	X-14632	CAD	1.128 (1.005 ~ 1.267)	0.042	0.652	17/16	19.540 - 24.955	Unknown		1703
M12593	X-02973	DBP	1.122 (1.025 ~ 1.229)	0.013	0.254	24/18	19.883 - 24.993	Unknown		7759
M18283	X-05426	DBP	0.943 (0.905 ~ 0.982)	0.005	0.187	11/6	20.566 - 27.059	Unknown		6357
M19415	X-06351	DBP	1.132 (1.034 ~ 1.240)	0.007	0.197	6/4	20.363 - 25.518	Unknown		4791
M22548	X-09026	DBP	0.845 (0.779 ~ 0.916)	4.35e-05	0.021	15/10	19.219 - 28.573	Unknown		7627
M32549	X-02269	DBP	1.048 (1.012 ~ 1.085)	0.008	0.197	12/6	19.528 - 35.718	Unknown		7701
M32846	X-11529	DBP	0.985 (0.975 ~ 0.994)	0.002	0.134	27/16	19.557 - 1431.873	Unknown		6664
M32854	X-11537	DBP	0.970 (0.945 ~ 0.996)	0.024	0.327	5/3	20.034 - 25.610	Unknown		2719
M32855	X-11538	DBP	0.967 (0.947 ~ 0.989)	0.003	0.138	23/16	19.476 - 400.619	Unknown		7804
M33163	X-11818	DBP	1.058 (1.004 ~ 1.116)	0.036	0.393	19/14	19.892 - 28.843	Unknown		6790
M33507	X-12092	DBP	0.987 (0.976 ~ 0.999)	0.036	0.393	40/34	19.708 - 2912.881	Unknown		7500
M33508	X-12093	DBP	0.981 (0.962 ~ 1.000)	0.047	0.481	20/12	19.788 - 215.977	Unknown		2854
M33638	X-12217	DBP	0.931 (0.889 ~ 0.974)	0.002	0.127	11/8	19.730 - 23.478	Unknown		6469
M33675	X-12253	DBP	0.939 (0.892 ~ 0.989)	0.017	0.274	7/5	19.789 - 22.467	Unknown		6004
M34327	X-12717	DBP	1.027 (1.008 ~ 1.047)	0.006	0.197	8/8	19.911 - 24.969	Unknown		1632
M34469	X-12786	DBP	1.101 (1.025 ~ 1.181)	0.008	0.197	11/5	20.030 - 26.956	Unknown		6566
M35270	X-13496	DBP	1.084 (1.012 ~ 1.162)	0.021	0.317	43/31	19.095 - 33.373	Unknown		7656
M36399	X-14473	DBP	0.938 (0.907 ~ 0.971)	0.000250867	0.04	15/9	19.419 - 28.408	Unknown		6884
M36468	X-14541	DBP	1.029 (1.008 ~ 1.050)	0.007	0.197	17/15	20.287 - 23.826	Unknown		1941
M22649	X-09108	PP	0.863 (0.787 ~ 0.947)	0.002	0.172	13/9	19.558 - 25.738	Unknown		6910
M32795	X-11478	PP	0.953 (0.925 ~ 0.982)	0.002	0.172	14/10	19.957 - 64.260	Unknown		6593
M32847	X-11530	PP	0.979 (0.960 ~ 0.997)	0.026	0.501	22/18	19.329 - 643.129	Unknown		7409
M32854	X-11537	PP	0.979 (0.960 ~ 0.997)	0.026	0.501	5/2	20.034 - 25.610	Unknown		2719
M33132	X-11787	PP	1.076 (1.030 ~ 1.124)	0.001	0.172	39/34	18.773 - 550.719	Unknown		7811
M33250	X-11905	PP	0.949 (0.917 ~ 0.982)	0.003	0.237	24/12	19.858 - 23.552	Unknown		4761
M33408	X-12056	PP	1.040 (1.016 ~ 1.064)	0.001	0.172	14/8	19.644 - 26.906	Unknown		4130
M33653	X-12231	PP	0.954 (0.922 ~ 0.987)	0.007	0.293	14/9	19.488 - 24.811	Unknown		5111
M34289	X-12680	PP	0.958 (0.925 ~ 0.992)	0.016	0.444	15/11	19.380 - 26.122	Unknown		2311
M34329	X-12719	PP	0.981 (0.964 ~ 0.999)	0.039	0.585	11/10	19.370 - 22.429	Unknown		1539
M35451	X-13658	PP	0.988 (0.977 ~ 0.999)	0.037	0.581	19/12	19.415 - 32.014	Unknown		1412
M36399	X-14473	PP	0.967 (0.943 ~ 0.992)	0.01	0.31	15/14	19.419 - 47.618	Unknown		6884
M16821	X-04498	SBP	0.946 (0.903 ~ 0.992)	0.023	0.521	22/16	19.301 - 28.434	Unknown		7160
M18929	X-05907	SBP	1.086 (1.006 ~ 1.173)	0.034	0.521	12/8	20.010 - 27.512	Unknown		7734
M22649	X-09108	SBP	0.883 (0.810 ~ 0.962)	0.004	0.326	13/9	19.558 - 23.533	Unknown		6910
M32757	X-11440	SBP	1.016 (1.000 ~ 1.032)	0.048	0.555	25/20	20.016 - 653.261	Unknown		7686
M32795	X-11478	SBP	0.956 (0.916 ~ 0.998)	0.042	0.538	14/7	19.957 - 64.260	Unknown		6593
M32847	X-11530	SBP	0.981 (0.963 ~ 0.999)	0.043	0.538	22/19	19.329 - 643.129	Unknown		7409
M32854	X-11537	SBP	0.974 (0.950 ~ 0.999)	0.038	0.521	5/3	20.034 - 23.713	Unknown		2719
M32855	X-11538	SBP	0.978 (0.959 ~ 0.997)	0.021	0.521	23/20	19.476 - 400.619	Unknown		7804
M33638	X-12217	SBP	0.943 (0.899 ~ 0.990)	0.019	0.521	11/6	19.945 - 23.446	Unknown		6469
M33653	X-12231	SBP	0.950 (0.917 ~ 0.985)	0.005	0.326	14/8	19.488 - 21.933	Unknown		5111
M33751	X-12329	SBP	0.994 (0.989 ~ 0.998)	0.009	0.373	30/23	19.240 - 23.953	Unknown		867
M33833	X-12405	SBP	1.052 (1.012 ~ 1.094)	0.01	0.373	7/7	19.706 - 24.856	Unknown		6676
M34314	X-12704	SBP	0.955 (0.921 ~ 0.990)	0.012	0.392	10/5	19.844 - 22.595	Unknown		1813
M34338	X-12728	SBP	1.003 (1.001 ~ 1.006)	0.006	0.37	46/24	19.426 - 35.902	Unknown		537
M34530	X-12847	SBP	0.980 (0.961 ~ 1.000)	0.049	0.555	8/7	19.458 - 23.588	Unknown		4036
M34539	X-12855	SBP	1.044 (1.003 ~ 1.088)	0.035	0.521	17/13	19.417 - 31.299	Unknown		5120
M16818	X-04495	HF	1.338 (1.039 ~ 1.724)	0.024	0.51	10/9	19.501 - 24.993	Unknown		7490
M32787	X-11470	HF	1.165 (1.009 ~ 1.344)	0.037	0.51	20/20	19.630 - 77.417	Unknown		7271
M32795	X-11478	HF	0.863 (0.752 ~ 0.990)	0.035	0.51	14/14	19.957 - 114.481	Unknown		6593
M32854	X-11537	HF	0.641 (0.497 ~ 0.828)	0.001	0.178	5/4	19.456 - 25.610	Unknown		2719
M32869	X-11552	HF	0.844 (0.717 ~ 0.994)	0.042	0.51	17/17	19.393 - 25.138	Unknown		2170
M33137	X-11792	HF	1.089 (1.001 ~ 1.184)	0.047	0.51	13/13	19.991 - 93.728	Unknown		2442
M33144	X-11799	HF	1.112 (1.008 ~ 1.226)	0.034	0.51	9/9	19.553 - 172.397	Unknown		5038
M33190	X-11845	HF	1.063 (1.001 ~ 1.128)	0.047	0.51	21/19	19.644 - 25.172	Unknown		2741
M33192	X-11847	HF	1.109 (1.014 ~ 1.213)	0.024	0.51	12/12	19.520 - 24.888	Unknown		6059
M33203	X-11858	HF	1.089 (1.035 ~ 1.146)	0.001	0.178	17/17	19.566 - 28.963	Unknown		3427
M33391	X-12040	HF	1.044 (1.009 ~ 1.081)	0.014	0.484	18/14	19.506 - 31.090	Unknown		559
M33508	X-12093	HF	1.082 (1.004 ~ 1.166)	0.039	0.51	20/20	19.788 - 226.604	Unknown		2854
M34112	X-12544	HF	0.854 (0.762 ~ 0.958)	0.007	0.484	17/17	20.007 - 24.235	Unknown		5893
M34327	X-12717	HF	1.103 (1.000 ~ 1.216)	0.05	0.51	8/8	19.911 - 24.969	Unknown		1632
M34336	X-12726	HF	1.130 (1.034 ~ 1.235)	0.007	0.484	22/21	19.647 - 28.433	Unknown		5495
M34481	X-12798	HF	0.682 (0.543 ~ 0.857)	0.001	0.178	23/9	20.611 - 148.923	Unknown		7552
M34530	X-12847	HF	1.117 (1.005 ~ 1.241)	0.039	0.51	8/8	19.458 - 23.588	Unknown		4036
M34761	X-13069	HF	0.811 (0.676 ~ 0.972)	0.024	0.51	19/18	20.094 - 32.212	Unknown		6770
M36300	X-14374	HF	1.373 (1.013 ~ 1.862)	0.041	0.51	9/7	19.970 - 23.832	Unknown		7627
M32729	X-11412	AIS	1.417 (1.017 ~ 1.975)	0.04	0.737	42/40	19.077 - 35.360	Unknown		6935
M32795	X-11478	AIS	1.211 (1.007 ~ 1.456)	0.041	0.737	14/13	19.957 - 114.481	Unknown		6593
M32854	X-11537	AIS	0.826 (0.697 ~ 0.980)	0.029	0.737	5/4	19.456 - 25.610	Unknown		2719
M34339	X-12729	AIS	1.074 (1.001 ~ 1.152)	0.046	0.737	26/22	19.463 - 27.643	Unknown		1753
M34516	X-12833	AIS	1.056 (1.015 ~ 1.098)	0.007	0.457	18/17	19.557 - 29.227	Unknown		243
M35754	X-13859	AIS	1.313 (1.015 ~ 1.699)	0.038	0.737	45/44	19.173 - 38.559	Unknown		7002
M12593	X-02973	MI	0.529 (0.296 ~ 0.945)	0.031	0.545	24/21	19.883 - 24.993	Unknown		7759
M16821	X-04498	MI	0.713 (0.529 ~ 0.962)	0.027	0.506	22/22	19.301 - 28.434	Unknown		7160
M32761	X-11444	MI	1.485 (1.199 ~ 1.838)	0.000281758	0.087	20/17	19.645 - 92.474	Unknown		7758
M32808	X-11491	MI	0.786 (0.675 ~ 0.915)	0.002	0.136	18/14	20.376 - 137.940	Unknown		6584
M32846	X-11529	MI	0.886 (0.829 ~ 0.947)	0.000356163	0.087	27/26	19.557 - 1431.873	Unknown		6664
M32855	X-11538	MI	0.802 (0.692 ~ 0.929)	0.003	0.191	23/21	19.476 - 400.619	Unknown		7804
M33250	X-11905	MI	0.808 (0.676 ~ 0.967)	0.02	0.43	24/21	19.703 - 210.409	Unknown		4761
M33359	X-12013	MI	1.132 (1.039 ~ 1.233)	0.005	0.191	9/9	19.566 - 30.930	Unknown		1948
M34221	X-12627	MI	1.568 (1.187 ~ 2.071)	0.002	0.136	12/9	19.599 - 24.186	Unknown		7419
M35187	X-13429	MI	0.831 (0.732 ~ 0.943)	0.004	0.191	11/10	20.118 - 303.716	Unknown		6344
M35240	X-13477	MI	0.432 (0.241 ~ 0.773)	0.005	0.191	6/2	19.707 - 57.372	Unknown		5952
M36553	X-14626	MI	0.732 (0.585 ~ 0.915)	0.006	0.214	22/21	19.172 - 198.897	Unknown		6904
Note: AF: atrial fibrillation; CAD: coronary artery disease; DBP: diastolic blood pressure; PP: pulse pressure; SBP: systolic blood pressure; HF: heart failure; AIS: any ischemic stroke; MI: myocardial infarction.

## Sheet: Table S4
Table S4. Overlapped known metabolites exishiting causal assocaition with at least two CVDs
Metabolites ID	Metabolite	AF			CAD			DBP			PP			SBP			HF			AIS			MI
		OR(95% CI)	P		OR(95% CI)	P		OR(95% CI)	P		OR(95% CI)	P		OR(95% CI)	P		OR(95% CI)	P		OR(95% CI)	P		OR(95% CI)	P
M00569	caffeine				0.887 (0.815 ~ 0.965)	0.005								0.971 (0.954 ~ 0.989)	0.002								0.883 (0.803 ~ 0.970)	0.01
M01110	arachidonate (20:4n6)				1.526 (1.187 ~ 1.961)	0.001											1.221 (1.001 ~ 1.491)	0.049		1.558 (1.196 ~ 2.029)	0.001		1.582 (1.195 ~ 2.095)	0.001
M01114	deoxycholate				1.167 (1.042 ~ 1.307)	0.008																	1.175 (1.033 ~ 1.335)	0.014
M02730	gamma-glutamylglutamine										0.910 (0.850 ~ 0.974)	0.006								0.533 (0.345 ~ 0.821)	0.004
M12261	taurodeoxycholate				0.901 (0.813 ~ 0.999)	0.048																	0.852 (0.760 ~ 0.955)	0.006
M12593	X-02973				0.561 (0.334 ~ 0.941)	0.028		1.122 (1.025 ~ 1.229)	0.013														0.529 (0.296 ~ 0.945)	0.031
M15500	carnitine				1.356 (1.043 ~ 1.762)	0.023																	1.41 (1.0550 ~ 1.884)	0.02
M15630	N-acetylornithine	0.923 (0.876 ~ 0.971)	0.002		0.860 (0.797 ~ 0.929)	0.000113								0.979 (0.963 ~ 0.995)	0.009								0.885 (0.814 ~ 0.962)	0.004
M16821	X-04498													0.946 (0.903 ~ 0.992)	0.023								0.713 (0.529 ~ 0.962)	0.027
M16822	X-04499--3,4-dihydroxybutyrate	0.730 (0.553 ~ 0.964)	0.027					1.088 (1.015 ~ 1.165)	0.016
M18357	glycylvaline							1.037 (1.000 ~ 1.074)	0.049														1.262 (1.008 ~ 1.580)	0.043
M18477	glycodeoxycholate													1.019 (1.001 ~ 1.036)	0.038		0.891 (0.816 ~ 0.973)	0.01
M19323	docosahexaenoate (DHA; 22:6n3)	1.332 (1.054 ~ 1.682)	0.016					0.929 (0.865 ~ 0.997)	0.04		1.064 (1.002 ~ 1.131)	0.044
M27513	indoleacetate	0.823 (0.689 ~ 0.983)	0.032											0.959 (0.920 ~ 1.000)	0.049
M31591	androsterone sulfate				1.071 (1.000 ~ 1.146)	0.048								1.012 (1.001 ~ 1.023)	0.027		1.055 (1.000 ~ 1.112)	0.049
M32338	glycine	0.837 (0.745 ~ 0.940)	0.003		0.798 (0.675 ~ 0.943)	0.008		0.928 (0.889 ~ 0.969)	0.001								0.844 (0.737 ~ 0.968)	0.015
M32379	scyllo-inositol				1.248 (1.035 ~ 1.505)	0.02		1.057 (1.011 ~ 1.106)	0.015														1.304 (1.059 ~ 1.605)	0.012
M32492	caprylate (8:0)	1.335 (1.108 ~ 1.607)	0.002														1.257 (1.032 ~ 1.530)	0.023		1.389 (1.083 ~ 1.780)	0.01
M32635	1-linoleoylglycerophosphoethanolamine*				0.634 (0.483 ~ 0.834)	0.001														0.700 (0.517 ~ 0.948)	0.021		0.621 (0.461 ~ 0.836)	0.002
M32761	X-11444				1.387 (1.140 ~ 1.687)	0.001																	1.485 (1.199 ~ 1.838)	0.000282
M32787	X-11470	1.217 (1.013 ~ 1.462)	0.036														1.165 (1.009 ~ 1.344)	0.037
M32795	X-11478										0.953 (0.925 ~ 0.982)	0.002		0.956 (0.916 ~ 0.998)	0.042		0.863 (0.752 ~ 0.990)	0.035		1.211 (1.007 ~ 1.456)	0.041
M32808	X-11491	0.865 (0.790 ~ 0.946)	0.002		0.805 (0.703 ~ 0.922)	0.002																	0.786 (0.675 ~ 0.915)	0.002
M32846	X-11529	0.933 (0.889 ~ 0.980)	0.006		0.897 (0.846 ~ 0.952)	0.000316		0.985 (0.975 ~ 0.994)	0.002														0.886 (0.829 ~ 0.947)	0.000356
M32854	X-11537							0.970 (0.945 ~ 0.996)	0.024		0.979 (0.960 ~ 0.997)	0.026		0.974 (0.950 ~ 0.999)	0.038		0.641 (0.497 ~ 0.828)	0.001		0.826 (0.697 ~ 0.98)	0.029
M32855	X-11538	0.851 (0.757 ~ 0.956)	0.006		0.801 (0.704 ~ 0.912)	0.001		0.967 (0.947 ~ 0.989)	0.003					0.978 (0.959 ~ 0.997)	0.021								0.802 (0.692 ~ 0.929)	0.003
M33131	X-11786--methylcysteine	0.770 (0.636 ~ 0.931)	0.007		0.787 (0.632 ~ 0.981)	0.033
M33178	2-methoxyacetaminophen sulfate*																0.992 (0.985 ~ 0.998)	0.009		0.991 (0.983 ~ 0.999)	0.033
M33203	X-11858	1.057 (1.010 ~ 1.107)	0.018														1.089 (1.035 ~ 1.146)	0.001
M33228	1-arachidonoylglycerophosphocholine*																			1.497 (1.182 ~ 1.896)	0.001		1.322 (1.042 ~ 1.678)	0.022
M33250	X-11905										0.949 (0.917 ~ 0.982)	0.003											0.808 (0.676 ~ 0.967)	0.02
M33359	X-12013				1.097 (1.017 ~ 1.184)	0.016																	1.132 (1.039 ~ 1.233)	0.005
M33507	X-12092	1.043 (1.005 ~ 1.083)	0.026					0.987 (0.976 ~ 0.999)	0.036
M33508	X-12093	1.094 (1.025 ~ 1.166)	0.006					0.981 (0.962 ~ 1.000)	0.047								1.082 (1.004 ~ 1.166)	0.039
M34035	linolenate [alpha or gamma; (18:3n3 or 6)]																1.566 (1.129 ~ 2.171)	0.007		0.648 (0.423 ~ 0.993)	0.046
M34040	X-12510--2-aminooctanoic acid	0.892 (0.814 ~ 0.979)	0.015		0.796 (0.693 ~ 0.915)	0.001					1.023 (1.003 ~ 1.045)	0.025											0.787 (0.677 ~ 0.915)	0.002
M34221	X-12627				1.479 (1.163 ~ 1.882)	0.001																	1.568 (1.187 ~ 2.071)	0.002
M34327	X-12717	1.102 (1.014 ~ 1.197)	0.021		1.133 (1.007 ~ 1.275)	0.038		1.027 (1.008 ~ 1.047)	0.006								1.103 (1.000 ~ 1.216)	0.05
M34338	X-12728	1.009 (1.001 ~ 1.018)	0.021											1.003 (1.001 ~ 1.006)	0.006
M34389	1-methylxanthine				0.769 (0.651 ~ 0.909)	0.002											0.832 (0.721 ~ 0.960)	0.012		0.812 (0.678 ~ 0.973)	0.024
M34416	1-stearoylglycerophosphoethanolamine							1.054 (1.006 ~ 1.104)	0.027														1.366 (1.028 ~ 1.814)	0.031
M34420	bradykinin, des-arg(9)							1.020 (1.007 ~ 1.032)	0.002		0.986 (0.974 ~ 0.999)	0.034								1.160 (1.080 ~ 1.246)	4.49e-05
M34530	X-12847													0.980 (0.961 ~ 1.000)	0.049		1.117 (1.005 ~ 1.241)	0.039
M35127	pro-hydroxy-pro				1.334 (1.003 ~ 1.775)	0.048																	1.377 (1.003 ~ 1.891)	0.048
M35186	1-arachidonoylglycerophosphoethanolamine*							0.938 (0.895 ~ 0.983)	0.007											1.547 (1.149 ~ 2.081)	0.004
M35187	X-13429	0.911 (0.845 ~ 0.983)	0.016		0.869 (0.776 ~ 0.972)	0.014																	0.831 (0.732 ~ 0.943)	0.004
M35189	X-13431--nonanoylcarnitine*										1.028 (1.003 ~ 1.054)	0.029											0.839 (0.739 ~ 0.952)	0.007
M35628	1-oleoylglycerophosphoethanolamine				0.624 (0.407 ~ 0.957)	0.03																	0.618 (0.394 ~ 0.970)	0.036
M35669	tetradecanedioate	0.91 (0.84 ~ 0.986)	0.022		0.889 (0.792 ~ 0.998)	0.046
M35678	hexadecanedioate				0.866 (0.754 ~ 0.995)	0.042		0.966 (0.942 ~ 0.991)	0.007								0.889 (0.794 ~ 0.995)	0.041
M36553	X-14626	0.787 (0.679 ~ 0.912)	0.001																				0.732 (0.585 ~ 0.915)	0.006
M37058	succinylcarnitine				1.309 (1.015 ~ 1.688)	0.038					1.092 (1.022 ~ 1.168)	0.01
M15753	hippurate										1.035 (1.003 ~ 1.069)	0.032		1.034 (1.002 ~ 1.067)	0.037
M22649	X-09108										0.863 (0.787 ~ 0.947)	0.002		0.883 (0.810 ~ 0.962)	0.004
M27710	N-acetylglycine							0.946 (0.920 ~ 0.973)	9.53e-05		0.960 (0.936 ~ 0.985)	0.002
M32425	dehydroisoandrosterone sulfate (DHEA-S)							1.051 (1.008 ~ 1.096)	0.019		1.044 (1.014 ~ 1.076)	0.004
M32739	X-11422--xanthine										0.916 (0.859 ~ 0.976)	0.007		0.900 (0.842 ~ 0.962)	0.002
M32847	X-11530										0.979 (0.960 ~ 0.997)	0.026		0.981 (0.963 ~ 0.999)	0.043
M32910	X-11593--O-methylascorbate*							0.962 (0.931 ~ 0.994)	0.021		0.923 (0.871 ~ 0.979)	0.008		0.923 (0.877 ~ 0.971)	0.002
M32980	adrenate (22:4n6)										1.075 (1.009 ~ 1.145)	0.026		1.059 (1.007 ~ 1.114)	0.024
M33638	X-12217							0.931 (0.889 ~ 0.974)	0.002					0.943 (0.899 ~ 0.990)	0.019
M33653	X-12231										0.954 (0.922 ~ 0.987)	0.007		0.950 (0.917 ~ 0.985)	0.005
M34384	stachydrine										0.969 (0.947 ~ 0.991)	0.006		0.976 (0.952 ~ 1.000)	0.047
M35114	7-methylguanine										1.075 (1.019 ~ 1.135)	0.008		1.065 (1.008 ~ 1.125)	0.025
M35305	1-palmitoylglycerophosphoinositol*										0.958 (0.923 ~ 0.995)	0.025		0.952 (0.912 ~ 0.993)	0.023
M35718	dihomo-linolenate (20:3n3 or n6)										0.925 (0.868 ~ 0.985)	0.016		0.950 (0.906 ~ 0.997)	0.036
M36230	X-14304--leucylalanine							1.037 (1.008 ~ 1.068)	0.013		1.025 (1.003 ~ 1.048)	0.028		1.028 (1.001 ~ 1.055)	0.04
M36399	X-14473							0.938 (0.907 ~ 0.971)	0.000251		0.967 (0.943 ~ 0.992)	0.01
M37202	4-androsten-3beta,17beta-diol disulfate 1*							1.022 (1.008 ~ 1.037)	0.003					1.019 (1.004 ~ 1.033)	0.01
Note: AF: atrial fibrillation; CAD: coronary artery disease; DBP: diastolic blood pressure; PP: pulse pressure; SBP: systolic blood pressure; HF: heart failure; AIS: any ischemic stroke; MI: myocardial infarction.

## Sheet: Table S5
Table S5. Sensitivity estamites for metabolites on CVDs
Metabolite ID	Metabolite	CVD	MR-Egger test			MR-Egger Intercept			Weight median test			Likelihood test
			OR(95% CI)	P		OR(95% CI)	P		OR(95% CI)	P		OR(95% CI)	P
M00527	lactate	AF	1.939 (0.547 ~ 6.870)	0.27062		-0.0044 (-0.0232 ~ 0.0144)	0.614052		1.244 (0.769 ~ 2.014)	0.373201		1.500 (1.038 ~ 2.167)	0.0308752
M00606	uridine	AF	0.155 (0.024 ~ 0.978)	0.0476345		0.0146 (-0.0038 ~ 0.0331)	0.112475		0.579 (0.320 ~ 1.047)	0.070447		0.646 (0.406 ~ 1.026)	0.0640951
M01301	lysine	AF	1.373 (0.209 ~ 9.006)	0.741062		-0.0074 (-0.0254 ~ 0.0106)	0.422529		0.617 (0.356 ~ 1.070)	0.0854027		0.657 (0.441 ~ 0.978)	0.0384199
M03127	hypoxanthine	AF	0.640 (0.265 ~ 1.546)	0.321649		0.0030 (-0.0099 ~ 0.0159)	0.651022		0.658 (0.468 ~ 0.924)	0.0158459		0.784 (0.610 ~ 1.008)	0.0572447
M12017	3-methoxytyrosine	AF	1.316 (0.610 ~ 2.838)	0.451117		0.0006 (-0.0154 ~ 0.0167)	0.931501		1.294 (0.930 ~ 1.799)	0.125792		1.378 (1.052 ~ 1.807)	0.0200827
M15335	mannitol	AF	0.961 (0.724 ~ 1.274)	0.755487		0.0092 (-0.0092 ~ 0.0277)	0.285695		1.114 (1.000 ~ 1.242)	0.0501762		1.106 (1.014 ~ 1.206)	0.023014
M15630	N-acetylornithine	AF	0.910 (0.841 ~ 0.984)	0.0207876		0.0014 (-0.0043 ~ 0.0070)	0.621556		0.923 (0.862 ~ 0.989)	0.0221443		0.923 (0.876 ~ 0.972)	0.00237666
M16822	X-04499--3,4-dihydroxybutyrate	AF	1.393 (0.283 ~ 6.845)	0.662426		-0.0103 (-0.0350 ~ 0.0144)	0.384714		0.795 (0.518 ~ 1.221)	0.295035		0.723 (0.499 ~ 1.047)	0.086102
M19323	docosahexaenoate (DHA; 22:6n3)	AF	0.954 (0.568 ~ 1.602)	0.859419		0.0111 (-0.0043 ~ 0.0266)	0.158023		1.260 (0.928 ~ 1.712)	0.138464		1.352 (1.053 ~ 1.737)	0.0181842
M20699	erythritol	AF	0.868 (0.609 ~ 1.237)	0.41452		-0.0038 (-0.0123 ~ 0.0046)	0.355052		0.784 (0.616 ~ 0.999)	0.0486128		0.752 (0.600 ~ 0.944)	0.0138448
M27513	indoleacetate	AF	0.875 (0.612 ~ 1.251)	0.443598		-0.0015 (-0.0089 ~ 0.0058)	0.672476		0.876 (0.673 ~ 1.140)	0.324208		0.827 (0.690 ~ 0.993)	0.0414474
M32338	glycine	AF	0.890 (0.719 ~ 1.101)	0.273538		-0.0017 (-0.0066 ~ 0.0032)	0.49086		0.849 (0.713 ~ 1.011)	0.0658945		0.840 (0.747 ~ 0.945)	0.00374602
M32339	alanine	AF	0.949 (0.353 ~ 2.552)	0.915744		-0.0036 (-0.0130 ~ 0.0057)	0.435277		0.611 (0.424 ~ 0.881)	0.00822395		0.644 (0.498 ~ 0.835)	0.000864261
M32393	gamma-glutamylvaline	AF	3.396 (0.647 ~ 17.828)	0.131514		-0.0115 (-0.0330 ~ 0.0101)	0.263937		1.241 (0.760 ~ 2.024)	0.388317		1.469 (1.021 ~ 2.115)	0.0384903
M32492	caprylate (8:0)	AF	1.478 (1.034 ~ 2.113)	0.0330059		-0.0016 (-0.0062 ~ 0.0031)	0.491379		1.251 (0.906 ~ 1.729)	0.17393		1.349 (1.099 ~ 1.655)	0.00412484
M33131	X-11786--methylcysteine	AF	0.503 (0.248 ~ 1.018)	0.0560556		0.0146 (-0.0087 ~ 0.0378)	0.219204		0.776 (0.604 ~ 0.997)	0.0469498		0.765 (0.628 ~ 0.930)	0.0073295
M34040	X-12510--2-aminooctanoic acid	AF	0.784 (0.664 ~ 0.925)	0.00633927		0.0068 (-0.0000 ~ 0.0137)	0.0508132		0.866 (0.769 ~ 0.975)	0.0173974		0.894 (0.805 ~ 0.992)	0.0352905
M34674	X-12990--docosapentaenoic acid (n6-DPA)	AF	1.512 (0.962 ~ 2.378)	0.0690602		-0.0114 (-0.0307 ~ 0.0079)	0.217985		1.134 (0.912 ~ 1.409)	0.258539		1.196 (1.011 ~ 1.414)	0.0368675
M35669	tetradecanedioate	AF	0.843 (0.706 ~ 1.008)	0.0601732		0.0043 (-0.0040 ~ 0.0125)	0.293796		0.915 (0.810 ~ 1.032)	0.148688		0.912 (0.827 ~ 1.006)	0.0654777
M37097	tryptophan betaine	AF	0.942 (0.715 ~ 1.242)	0.645504		-0.0054 (-0.0267 ~ 0.0159)	0.58859		0.902 (0.822 ~ 0.991)	0.0315657		0.880 (0.813 ~ 0.953)	0.00169426
M00569	caffeine	CAD	0.984 (0.682 ~ 1.419)	0.921795		-0.0086 (-0.0373 ~ 0.0201)	0.520282		0.919 (0.810 ~ 1.042)	0.188497		0.882 (0.793 ~ 0.981)	0.0204244
M01110	arachidonate (20:4n6)	CAD	1.694 (1.045 ~ 2.746)	0.0337263		-0.0025 (-0.0117 ~ 0.0067)	0.586689		1.524 (1.053 ~ 2.205)	0.0256037		1.547 (1.183 ~ 2.022)	0.00141067
M01114	deoxycholate	CAD	1.133 (0.885 ~ 1.451)	0.322124		0.0018 (-0.0118 ~ 0.0154)	0.793702		1.137 (0.974 ~ 1.329)	0.104113		1.170 (1.042 ~ 1.314)	0.00783299
M01123	inosine	CAD	0.942 (0.828 ~ 1.072)	0.32563		-0.0028 (-0.0161 ~ 0.0104)	0.64331		0.919 (0.826 ~ 1.021)	0.11691		0.922 (0.858 ~ 0.991)	0.0275722
M12261	taurodeoxycholate	CAD	1.125 (0.836 ~ 1.515)	0.436377		-0.0168 (-0.0380 ~ 0.0043)	0.118659		0.936 (0.813 ~ 1.077)	0.355749		0.898 (0.806 ~ 1.000)	0.0494705
M15500	carnitine	CAD	1.084 (0.573 ~ 2.048)	0.803749		0.0013 (-0.0020 ~ 0.0046)	0.446393		1.374 (0.851 ~ 2.220)	0.193661		1.371 (1.047 ~ 1.796)	0.0218453
M15630	N-acetylornithine	CAD	0.900 (0.793 ~ 1.022)	0.0986782		-0.0043 (-0.0132 ~ 0.0045)	0.320135		0.879 (0.795 ~ 0.971)	0.0110134		0.862 (0.793 ~ 0.936)	0.000411012
M18474	estrone 3-sulfate	CAD	1.049 (0.953 ~ 1.155)	0.327367		0.0043 (-0.0108 ~ 0.0193)	0.576535		1.068 (0.982 ~ 1.162)	0.123171		1.072 (1.006 ~ 1.143)	0.0310969
M31591	androsterone sulfate	CAD	1.035 (0.924 ~ 1.159)	0.535198		0.0032 (-0.0047 ~ 0.0110)	0.41777		1.033 (0.937 ~ 1.138)	0.519488		1.072 (0.998 ~ 1.152)	0.0570627
M32338	glycine	CAD	0.784 (0.574 ~ 1.072)	0.123231		0.0005 (-0.0068 ~ 0.0077)	0.891418		0.776 (0.600 ~ 1.003)	0.0530365		0.799 (0.674 ~ 0.946)	0.00913585
M32379	scyllo-inositol	CAD	1.216 (0.902 ~ 1.640)	0.198951		0.0012 (-0.0096 ~ 0.0120)	0.828215		1.370 (1.019 ~ 1.842)	0.0373824		1.252 (1.037 ~ 1.510)	0.019142
M32635	1-linoleoylglycerophosphoethanolamine*	CAD	0.505 (0.241 ~ 1.058)	0.0668241		0.0057 (-0.0115 ~ 0.0230)	0.50196		0.614 (0.416 ~ 0.905)	0.0138774		0.643 (0.486 ~ 0.850)	0.00194238
M33084	ADSGEGDFXAEGGGVR*	CAD	0.792 (0.465 ~ 1.350)	0.33593		-0.0019 (-0.0242 ~ 0.0203)	0.841707		0.715 (0.557 ~ 0.919)	0.00876225		0.758 (0.623 ~ 0.922)	0.00563549
M33131	X-11786--methylcysteine	CAD	0.546 (0.250 ~ 1.194)	0.12959		0.0124 (-0.0131 ~ 0.0379)	0.339389		0.726 (0.541 ~ 0.974)	0.0329117		0.789 (0.631 ~ 0.987)	0.0377332
M34040	X-12510--2-aminooctanoic acid	CAD	0.810 (0.648 ~ 1.013)	0.0652901		-0.0009 (-0.0095 ~ 0.0078)	0.844891		0.799 (0.666 ~ 0.960)	0.0162672		0.801 (0.696 ~ 0.922)	0.00195776
M34389	1-methylxanthine	CAD	0.678 (0.497 ~ 0.925)	0.0142711		0.0051 (-0.0054 ~ 0.0155)	0.343402		0.708 (0.568 ~ 0.883)	0.00220394		0.774 (0.653 ~ 0.917)	0.00307069
M35127	pro-hydroxy-pro	CAD	1.132 (0.621 ~ 2.065)	0.686196		0.0032 (-0.0071 ~ 0.0136)	0.54194		1.373 (0.904 ~ 2.085)	0.137329		1.351 (1.005 ~ 1.817)	0.0462929
M35253	2-palmitoylglycerophosphocholine*	CAD	0.732 (0.480 ~ 1.117)	0.147571		0.0008 (-0.0076 ~ 0.0092)	0.855169		0.709 (0.461 ~ 1.092)	0.118922		0.759 (0.576 ~ 1.000)	0.0502442
M35628	1-oleoylglycerophosphoethanolamine	CAD	0.135 (0.000 ~ 85.874)	0.477028		0.0270 (-0.0863 ~ 0.1403)	0.581233		0.628 (0.348 ~ 1.135)	0.12371		0.612 (0.357 ~ 1.051)	0.0754061
M35669	tetradecanedioate	CAD	0.846 (0.672 ~ 1.064)	0.14449		0.0027 (-0.0076 ~ 0.0129)	0.592684		0.933 (0.783 ~ 1.113)	0.442936		0.892 (0.790 ~ 1.007)	0.0638012
M35678	hexadecanedioate	CAD	0.886 (0.676 ~ 1.160)	0.35841		-0.0010 (-0.0110 ~ 0.0091)	0.840332		0.761 (0.617 ~ 0.939)	0.0108918		0.869 (0.754 ~ 1.002)	0.0532359
M36131	X-14205--alpha-glutamyltyrosine	CAD	1.193 (0.700 ~ 2.033)	0.516959		0.0026 (-0.0183 ~ 0.0235)	0.809344		1.305 (1.037 ~ 1.642)	0.0232334		1.284 (1.080 ~ 1.526)	0.00457533
M36134	X-14208--phenylalanylserine	CAD	1.072 (0.784 ~ 1.465)	0.622222		-0.0169 (-0.0350 ~ 0.0012)	0.0628417		0.962 (0.777 ~ 1.190)	0.719015		0.828 (0.669 ~ 1.027)	0.0853149
M36850	taurolithocholate 3-sulfate	CAD	1.000 (0.658 ~ 1.520)	0.999768		-0.0078 (-0.0264 ~ 0.0107)	0.364224		0.949 (0.771 ~ 1.170)	0.62627		0.861 (0.707 ~ 1.048)	0.135479
M37058	succinylcarnitine	CAD	1.544 (0.893 ~ 2.670)	0.12015		-0.0024 (-0.0094 ~ 0.0046)	0.505168		1.242 (0.825 ~ 1.871)	0.298628		1.315 (1.017 ~ 1.700)	0.0368988
M15365	glycerol 3-phosphate (G3P)	DBP	0.950 (0.792 ~ 1.139)	0.580332		-0.0008 (-0.0038 ~ 0.0022)	0.585966		0.925 (0.826 ~ 1.036)	0.175915		0.908 (0.833 ~ 0.990)	0.0292777
M16822	X-04499--3,4-dihydroxybutyrate	DBP	1.291 (0.922 ~ 1.807)	0.123585		-0.0028 (-0.0081 ~ 0.0025)	0.271069		1.071 (0.968 ~ 1.186)	0.183581		1.095 (1.008 ~ 1.189)	0.0308977
M18254	paraxanthine	DBP	1.022 (0.926 ~ 1.128)	0.662407		-0.0033 (-0.0094 ~ 0.0027)	0.282108		0.974 (0.946 ~ 1.003)	0.0761897		0.969 (0.948 ~ 0.991)	0.00579437
M18357	glycylvaline	DBP	1.013 (0.754 ~ 1.360)	0.899015		0.0010 (-0.0110 ~ 0.0130)	0.814811		1.035 (0.987 ~ 1.086)	0.159993		1.038 (1.000 ~ 1.077)	0.0497488
M18476	glycocholate	DBP	1.024 (0.978 ~ 1.073)	0.236969		-0.0001 (-0.0032 ~ 0.0029)	0.908646		1.023 (0.994 ~ 1.053)	0.127117		1.023 (0.998 ~ 1.049)	0.0667679
M19323	docosahexaenoate (DHA; 22:6n3)	DBP	0.825 (0.582 ~ 1.169)	0.161331		0.0041 (-0.0076 ~ 0.0158)	0.371922		0.944 (0.862 ~ 1.034)	0.217783		0.928 (0.863 ~ 0.998)	0.0428615
M21044	2-hydroxybutyrate (AHB)	DBP	0.972 (0.842 ~ 1.123)	0.665159		0.0029 (-0.0007 ~ 0.0065)	0.0989452		1.063 (0.979 ~ 1.153)	0.144661		1.084 (1.010 ~ 1.164)	0.0250331
M21151	saccharin	DBP	0.990 (0.953 ~ 1.028)	0.541622		-0.0010 (-0.0049 ~ 0.0030)	0.580647		0.982 (0.962 ~ 1.003)	0.0905826		0.981 (0.963 ~ 0.999)	0.0434544
M27710	N-acetylglycine	DBP	0.962 (0.895 ~ 1.034)	0.266975		-0.0006 (-0.0031 ~ 0.0019)	0.58986		0.941 (0.904 ~ 0.979)	0.00271261		0.946 (0.919 ~ 0.974)	0.000177403
M32328	hexanoylcarnitine	DBP	1.041 (0.978 ~ 1.109)	0.190818		0.0003 (-0.0018 ~ 0.0024)	0.796645		1.051 (1.010 ~ 1.094)	0.0149984		1.051 (1.017 ~ 1.085)	0.00314337
M32338	glycine	DBP	0.900 (0.799 ~ 1.014)	0.082072		0.0006 (-0.0017 ~ 0.0029)	0.575372		0.899 (0.853 ~ 0.947)	6.17716e-05		0.928 (0.888 ~ 0.970)	0.00100502
M32379	scyllo-inositol	DBP	1.057 (0.958 ~ 1.166)	0.269875		0.0000 (-0.0032 ~ 0.0032)	0.991911		1.054 (0.993 ~ 1.118)	0.0818204		1.058 (1.011 ~ 1.107)	0.0150996
M32425	dehydroisoandrosterone sulfate (DHEA-S)	DBP	0.993 (0.884 ~ 1.115)	0.896637		0.0021 (-0.0019 ~ 0.0061)	0.272945		1.056 (1.008 ~ 1.106)	0.0216998		1.054 (1.009 ~ 1.101)	0.0188785
M32910	X-11593--O-methylascorbate*	DBP	0.971 (0.908 ~ 1.037)	0.36906		-0.0002 (-0.0013 ~ 0.0009)	0.74046		0.955 (0.905 ~ 1.008)	0.0974604		0.962 (0.927 ~ 0.999)	0.0440361
M33447	palmitoleate (16:1n7)	DBP	1.112 (0.946 ~ 1.308)	0.159985		-0.0012 (-0.0051 ~ 0.0027)	0.475287		1.100 (1.015 ~ 1.192)	0.0199997		1.069 (0.998 ~ 1.145)	0.0584354
M33821	1-eicosatrienoylglycerophosphocholine*	DBP	1.092 (0.918 ~ 1.300)	0.288732		-0.0010 (-0.0053 ~ 0.0033)	0.626471		1.060 (0.994 ~ 1.130)	0.0757879		1.056 (0.996 ~ 1.121)	0.0691369
M33871	1-eicosadienoylglycerophosphocholine*	DBP	0.915 (0.718 ~ 1.165)	0.363815		0.0003 (-0.0059 ~ 0.0065)	0.889745		0.923 (0.840 ~ 1.013)	0.0913314		0.922 (0.851 ~ 0.998)	0.0434858
M33936	octanoylcarnitine	DBP	1.047 (0.990 ~ 1.108)	0.103643		-0.0008 (-0.0029 ~ 0.0012)	0.39778		1.040 (1.002 ~ 1.079)	0.0398441		1.028 (0.999 ~ 1.058)	0.0622783
M33955	1-palmitoylglycerophosphocholine	DBP	0.853 (0.695 ~ 1.048)	0.130528		0.0007 (-0.0014 ~ 0.0027)	0.530753		0.893 (0.793 ~ 1.006)	0.0632434		0.909 (0.841 ~ 0.982)	0.0152717
M34416	1-stearoylglycerophosphoethanolamine	DBP	1.061 (0.940 ~ 1.197)	0.339135		-0.0002 (-0.0034 ~ 0.0030)	0.907542		1.043 (0.981 ~ 1.108)	0.179733		1.055 (1.006 ~ 1.107)	0.0288571
M34420	bradykinin, des-arg(9)	DBP	1.002 (0.963 ~ 1.042)	0.92001		0.0015 (-0.0015 ~ 0.0045)	0.306956		1.019 (1.000 ~ 1.037)	0.0460255		1.020 (1.005 ~ 1.036)	0.00991678
M35137	N2,N2-dimethylguanosine	DBP	0.814 (0.701 ~ 0.945)	0.00807742		0.0016 (0.0000 ~ 0.0032)	0.0495559		0.850 (0.791 ~ 0.915)	1.38656e-05		0.935 (0.881 ~ 0.992)	0.025411
M35186	1-arachidonoylglycerophosphoethanolamine*	DBP	1.047 (0.872 ~ 1.258)	0.605878		-0.0019 (-0.0048 ~ 0.0011)	0.20204		0.943 (0.878 ~ 1.013)	0.109956		0.939 (0.888 ~ 0.993)	0.0271427
M35322	hydroquinone sulfate	DBP	0.976 (0.941 ~ 1.011)	0.156881		0.0007 (-0.0026 ~ 0.0039)	0.667206		0.977 (0.958 ~ 0.997)	0.0260805		0.981 (0.963 ~ 0.999)	0.0387606
M35527	4-hydroxyhippurate	DBP	1.004 (0.744 ~ 1.354)	0.977725		0.0016 (-0.0057 ~ 0.0089)	0.614165		1.054 (0.981 ~ 1.132)	0.153184		1.072 (1.014 ~ 1.134)	0.0149911
M35635	3-(3-hydroxyphenyl)propionate	DBP	1.049 (0.986 ~ 1.116)	0.102438		-0.0027 (-0.0079 ~ 0.0024)	0.23315		1.032 (1.008 ~ 1.056)	0.00797772		1.019 (0.999 ~ 1.040)	0.0690411
M35678	hexadecanedioate	DBP	0.958 (0.902 ~ 1.018)	0.152133		0.0004 (-0.0020 ~ 0.0028)	0.742664		0.957 (0.925 ~ 0.990)	0.0116121		0.967 (0.940 ~ 0.994)	0.0179087
M36230	X-14304--leucylalanine	DBP	0.958 (0.879 ~ 1.043)	0.322552		0.0036 (-0.0000 ~ 0.0073)	0.0525123		1.029 (0.988 ~ 1.073)	0.168192		1.039 (1.009 ~ 1.071)	0.0118797
M37202	4-androsten-3beta,17beta-diol disulfate 1*	DBP	1.022 (0.988 ~ 1.057)	0.198281		0.0001 (-0.0020 ~ 0.0021)	0.955998		1.021 (1.000 ~ 1.042)	0.0483621		1.023 (1.007 ~ 1.039)	0.00410741
M38178	cis-4-decenoyl carnitine	DBP	1.124 (1.043 ~ 1.212)	0.00630499		-0.0037 (-0.0066 ~ -0.0007)	0.0216675		1.055 (1.009 ~ 1.104)	0.0195426		1.037 (0.998 ~ 1.078)	0.0664162
M02730	gamma-glutamylglutamine	PP	0.881 (0.728 ~ 1.066)	0.170901		0.0006 (-0.0026 ~ 0.0038)	0.685873		0.939 (0.853 ~ 1.033)	0.195276		0.911 (0.845 ~ 0.982)	0.0146743
M15753	hippurate	PP	1.024 (0.939 ~ 1.117)	0.594154		0.0004 (-0.0027 ~ 0.0036)	0.782061		1.030 (0.987 ~ 1.074)	0.17334		1.036 (1.003 ~ 1.070)	0.0321224
M19323	docosahexaenoate (DHA; 22:6n3)	PP	1.058 (0.865 ~ 1.293)	0.437827		0.0002 (-0.0060 ~ 0.0064)	0.923147		1.044 (0.969 ~ 1.126)	0.259608		1.066 (1.000 ~ 1.135)	0.0490113
M21049	1,6-anhydroglucose	PP	1.020 (0.971 ~ 1.072)	0.382684		-0.0031 (-0.0062 ~ -0.0000)	0.0491996		0.981 (0.952 ~ 1.012)	0.224782		0.976 (0.949 ~ 1.003)	0.0781808
M27531	hyodeoxycholate	PP	1.016 (0.938 ~ 1.099)	0.669929		0.0006 (-0.0034 ~ 0.0046)	0.727378		1.019 (0.985 ~ 1.055)	0.267252		1.029 (0.999 ~ 1.059)	0.0542197
M27710	N-acetylglycine	PP	0.924 (0.849 ~ 1.006)	0.0648996		0.0014 (-0.0015 ~ 0.0044)	0.311708		0.950 (0.914 ~ 0.987)	0.00792388		0.959 (0.932 ~ 0.987)	0.0044174
M31787	3-carboxy-4-methyl-5-propyl-2-furanpropanoate (CMPF)	PP	1.065 (0.998 ~ 1.135)	0.0572273		-0.0027 (-0.0068 ~ 0.0013)	0.186838		1.032 (1.003 ~ 1.063)	0.0300119		1.022 (1.000 ~ 1.045)	0.0468584
M32412	butyrylcarnitine	PP	0.976 (0.954 ~ 0.998)	0.0343635		0.0007 (-0.0005 ~ 0.0020)	0.238293		0.979 (0.964 ~ 0.995)	0.00782803		0.986 (0.972 ~ 1.000)	0.0460263
M32418	myristoleate (14:1n5)	PP	0.930 (0.817 ~ 1.059)	0.274139		0.0006 (-0.0029 ~ 0.0042)	0.730806		0.940 (0.886 ~ 0.996)	0.0367615		0.950 (0.907 ~ 0.994)	0.0270571
M32425	dehydroisoandrosterone sulfate (DHEA-S)	PP	1.044 (0.919 ~ 1.187)	0.474178		0.0000 (-0.0041 ~ 0.0041)	0.998631		1.058 (1.012 ~ 1.106)	0.0137331		1.047 (1.006 ~ 1.088)	0.0229317
M32739	X-11422--xanthine	PP	0.867 (0.672 ~ 1.118)	0.27178		0.0011 (-0.0040 ~ 0.0063)	0.66349		0.894 (0.821 ~ 0.974)	0.010114		0.912 (0.853 ~ 0.975)	0.00695766
M32910	X-11593--O-methylascorbate*	PP	0.828 (0.740 ~ 0.927)	0.00157139		0.0017 (0.0002 ~ 0.0032)	0.0279811		0.864 (0.809 ~ 0.923)	1.35225e-05		0.923 (0.868 ~ 0.981)	0.00950181
M32980	adrenate (22:4n6)	PP	1.218 (0.927 ~ 1.602)	0.115738		-0.0034 (-0.0103 ~ 0.0034)	0.237658		1.094 (1.001 ~ 1.196)	0.0464933		1.079 (0.989 ~ 1.176)	0.0863841
M33138	X-11793--oxidized bilirubin*	PP	0.969 (0.917 ~ 1.024)	0.251858		0.0003 (-0.0017 ~ 0.0023)	0.778352		0.971 (0.942 ~ 1.001)	0.0552843		0.975 (0.950 ~ 1.002)	0.0695702
M33822	1-docosahexaenoylglycerophosphocholine*	PP	0.886 (0.747 ~ 1.052)	0.156464		0.0016 (-0.0024 ~ 0.0056)	0.430058		0.941 (0.873 ~ 1.015)	0.113309		0.943 (0.892 ~ 0.998)	0.0431947
M33939	N-acetylthreonine	PP	0.936 (0.711 ~ 1.233)	0.600714		-0.0001 (-0.0051 ~ 0.0049)	0.97565		0.933 (0.845 ~ 1.029)	0.166083		0.931 (0.855 ~ 1.013)	0.0969271
M34040	X-12510--2-aminooctanoic acid	PP	1.038 (1.001 ~ 1.077)	0.043891		-0.0008 (-0.0024 ~ 0.0008)	0.309106		1.035 (1.008 ~ 1.062)	0.00999929		1.024 (1.003 ~ 1.045)	0.0253022
M34106	bilirubin (E,Z or Z,E)*	PP	0.980 (0.934 ~ 1.027)	0.39336		-0.0002 (-0.0023 ~ 0.0019)	0.83008		0.968 (0.939 ~ 0.998)	0.034028		0.976 (0.955 ~ 0.997)	0.0257695
M34384	stachydrine	PP	0.909 (0.837 ~ 0.988)	0.0239754		0.0044 (-0.0011 ~ 0.0100)	0.119316		0.968 (0.939 ~ 0.998)	0.0373076		0.968 (0.945 ~ 0.991)	0.00599953
M34420	bradykinin, des-arg(9)	PP	0.973 (0.939 ~ 1.008)	0.117308		0.0010 (-0.0014 ~ 0.0035)	0.399495		0.984 (0.967 ~ 1.001)	0.0671339		0.986 (0.973 ~ 0.999)	0.0355454
M35114	7-methylguanine	PP	1.106 (0.984 ~ 1.244)	0.0901193		-0.0008 (-0.0038 ~ 0.0022)	0.591069		1.070 (0.997 ~ 1.148)	0.0587766		1.077 (1.018 ~ 1.140)	0.00952239
M35189	X-13431--nonanoylcarnitine*	PP	1.022 (0.947 ~ 1.102)	0.555435		0.0002 (-0.0025 ~ 0.0029)	0.861014		1.026 (0.991 ~ 1.062)	0.150682		1.029 (1.004 ~ 1.055)	0.0255722
M35305	1-palmitoylglycerophosphoinositol*	PP	0.973 (0.879 ~ 1.077)	0.53609		-0.0005 (-0.0036 ~ 0.0025)	0.680087		0.939 (0.890 ~ 0.990)	0.0207718		0.956 (0.920 ~ 0.994)	0.0244308
M35718	dihomo-linolenate (20:3n3 or n6)	PP	0.922 (0.764 ~ 1.112)	0.373156		0.0001 (-0.0032 ~ 0.0033)	0.967885		0.881 (0.819 ~ 0.948)	0.000655481		0.922 (0.863 ~ 0.985)	0.0157051
M36230	X-14304--leucylalanine	PP	1.041 (0.970 ~ 1.116)	0.239208		-0.0007 (-0.0036 ~ 0.0023)	0.628194		1.038 (1.006 ~ 1.072)	0.0211075		1.026 (1.003 ~ 1.050)	0.0254042
M37058	succinylcarnitine	PP	1.145 (0.932 ~ 1.408)	0.18961		-0.0005 (-0.0028 ~ 0.0017)	0.621135		1.110 (1.022 ~ 1.205)	0.0134224		1.095 (1.021 ~ 1.174)	0.0104877
M00569	caffeine	SBP	0.980 (0.879 ~ 1.093)	0.668554		-0.0006 (-0.0081 ~ 0.0068)	0.83863		0.969 (0.944 ~ 0.996)	0.0224354		0.970 (0.946 ~ 0.993)	0.011918
M00584	mannose	SBP	0.846 (0.700 ~ 1.022)	0.072256		0.0011 (-0.0027 ~ 0.0050)	0.475941		0.865 (0.777 ~ 0.963)	0.00804268		0.886 (0.815 ~ 0.962)	0.00417067
M01585	N-acetylalanine	SBP	3.203 (0.097 ~ 105.282)	0.488318		-0.0081 (-0.0365 ~ 0.0203)	0.553677		1.247 (1.053 ~ 1.477)	0.010592		1.198 (1.037 ~ 1.384)	0.0140039
M15630	N-acetylornithine	SBP	0.979 (0.952 ~ 1.006)	0.119901		-0.0000 (-0.0024 ~ 0.0024)	0.99759		0.983 (0.968 ~ 0.998)	0.0252434		0.979 (0.963 ~ 0.995)	0.00998346
M15753	hippurate	SBP	1.015 (0.929 ~ 1.109)	0.748028		0.0007 (-0.0025 ~ 0.0039)	0.655362		1.037 (0.994 ~ 1.081)	0.0913265		1.035 (1.002 ~ 1.068)	0.0374235
M18477	glycodeoxycholate	SBP	1.035 (0.962 ~ 1.114)	0.356702		-0.0014 (-0.0079 ~ 0.0050)	0.658184		1.016 (0.994 ~ 1.038)	0.167821		1.019 (1.001 ~ 1.037)	0.0413597
M27513	indoleacetate	SBP	0.962 (0.879 ~ 1.054)	0.379756		-0.0001 (-0.0021 ~ 0.0019)	0.929042		0.970 (0.913 ~ 1.030)	0.318108		0.960 (0.914 ~ 1.009)	0.108922
M27728	glycerol 2-phosphate	SBP	1.193 (1.057 ~ 1.346)	0.00657404		-0.0024 (-0.0046 ~ -0.0001)	0.0380979		1.080 (1.014 ~ 1.150)	0.0170897		1.068 (1.007 ~ 1.133)	0.0280271
M31591	androsterone sulfate	SBP	1.012 (0.992 ~ 1.033)	0.221607		-0.0000 (-0.0017 ~ 0.0016)	0.98209		1.014 (1.000 ~ 1.030)	0.0576305		1.012 (0.999 ~ 1.026)	0.072515
M32739	X-11422--xanthine	SBP	0.780 (0.557 ~ 1.092)	0.120683		0.0030 (-0.0038 ~ 0.0098)	0.323342		0.916 (0.833 ~ 1.008)	0.0738249		0.894 (0.830 ~ 0.962)	0.00283821
M32910	X-11593--O-methylascorbate*	SBP	0.858 (0.777 ~ 0.949)	0.00369677		0.0012 (-0.0002 ~ 0.0026)	0.0955171		0.888 (0.836 ~ 0.943)	0.000116391		0.924 (0.877 ~ 0.973)	0.00274073
M32980	adrenate (22:4n6)	SBP	1.170 (1.003 ~ 1.365)	0.0467167		-0.0028 (-0.0069 ~ 0.0012)	0.140234		1.071 (1.003 ~ 1.144)	0.0397475		1.061 (1.008 ~ 1.117)	0.0242655
M33364	gamma-glutamylthreonine*	SBP	0.897 (0.713 ~ 1.129)	0.354561		0.0006 (-0.0047 ~ 0.0060)	0.811877		0.908 (0.829 ~ 0.996)	0.0401058		0.920 (0.853 ~ 0.993)	0.0314658
M33422	gamma-glutamylphenylalanine	SBP	0.955 (0.688 ~ 1.326)	0.777479		-0.0007 (-0.0039 ~ 0.0025)	0.650589		0.931 (0.835 ~ 1.038)	0.197316		0.893 (0.802 ~ 0.995)	0.0400722
M33884	X-12442--5,8-tetradecadienoate	SBP	1.046 (0.947 ~ 1.156)	0.325055		-0.0002 (-0.0037 ~ 0.0033)	0.904215		1.059 (1.008 ~ 1.113)	0.0241011		1.042 (1.003 ~ 1.083)	0.0362754
M34384	stachydrine	SBP	0.951 (0.855 ~ 1.058)	0.26302		0.0018 (-0.0053 ~ 0.0088)	0.55356		0.973 (0.942 ~ 1.005)	0.0940714		0.975 (0.951 ~ 1.000)	0.0475982
M34404	1,3,7-trimethylurate	SBP	1.022 (0.983 ~ 1.061)	0.249959		-0.0004 (-0.0043 ~ 0.0034)	0.812866		1.016 (0.998 ~ 1.034)	0.0743015		1.018 (1.004 ~ 1.032)	0.0122258
M35114	7-methylguanine	SBP	1.047 (0.812 ~ 1.349)	0.674438		0.0004 (-0.0053 ~ 0.0061)	0.865964		1.066 (0.982 ~ 1.158)	0.126333		1.069 (0.993 ~ 1.150)	0.0752546
M35126	phenylacetylglutamine	SBP	1.051 (0.976 ~ 1.131)	0.168196		-0.0006 (-0.0032 ~ 0.0021)	0.643028		1.058 (1.017 ~ 1.101)	0.0048298		1.038 (1.003 ~ 1.075)	0.0319795
M35305	1-palmitoylglycerophosphoinositol*	SBP	0.980 (0.851 ~ 1.129)	0.731433		-0.0010 (-0.0051 ~ 0.0031)	0.55773		0.959 (0.900 ~ 1.023)	0.204434		0.948 (0.897 ~ 1.002)	0.0607974
M35320	catechol sulfate	SBP	0.946 (0.842 ~ 1.062)	0.321149		0.0033 (-0.0001 ~ 0.0066)	0.0535461		1.030 (0.973 ~ 1.091)	0.311555		1.053 (0.996 ~ 1.114)	0.0682468
M35718	dihomo-linolenate (20:3n3 or n6)	SBP	0.896 (0.772 ~ 1.040)	0.140001		0.0011 (-0.0015 ~ 0.0036)	0.389291		0.935 (0.873 ~ 1.001)	0.0534102		0.952 (0.906 ~ 1.000)	0.0483663
M36230	X-14304--leucylalanine	SBP	1.002 (0.891 ~ 1.128)	0.964353		0.0010 (-0.0034 ~ 0.0054)	0.635277		1.039 (1.001 ~ 1.079)	0.0421148		1.029 (1.000 ~ 1.059)	0.0495115
M36754	octadecanedioate	SBP	0.933 (0.812 ~ 1.074)	0.282538		0.0008 (-0.0035 ~ 0.0050)	0.685008		0.986 (0.929 ~ 1.046)	0.63497		0.954 (0.911 ~ 0.999)	0.0437075
M37190	5alpha-androstan-3beta,17beta-diol disulfate	SBP	1.022 (0.995 ~ 1.050)	0.113948		-0.0003 (-0.0019 ~ 0.0013)	0.717159		1.017 (0.995 ~ 1.039)	0.121916		1.018 (1.003 ~ 1.034)	0.022589
M37202	4-androsten-3beta,17beta-diol disulfate 1*	SBP	1.010 (0.983 ~ 1.038)	0.454208		0.0006 (-0.0010 ~ 0.0021)	0.476272		1.013 (0.993 ~ 1.033)	0.213247		1.019 (1.005 ~ 1.034)	0.00938294
M01110	arachidonate (20:4n6)	HF	1.223 (0.790 ~ 1.895)	0.352017		-0.0000 (-0.0083 ~ 0.0082)	0.992093		1.463 (1.091 ~ 1.962)	0.0110738		1.226 (0.963 ~ 1.560)	0.0975606
M01125	isoleucine	HF	1.867 (0.469 ~ 7.426)	0.350581		0.0008 (-0.0136 ~ 0.0152)	0.907695		1.809 (0.862 ~ 3.800)	0.117199		2.066 (1.216 ~ 3.509)	0.00727781
M01365	myristate (14:0)	HF	1.049 (0.672 ~ 1.637)	0.834654		0.0050 (-0.0031 ~ 0.0131)	0.227656		1.170 (0.829 ~ 1.652)	0.371589		1.341 (1.061 ~ 1.695)	0.0140434
M01558	4-acetamidobutanoate	HF	2.697 (1.281 ~ 5.677)	0.0103634		-0.0079 (-0.0161 ~ 0.0003)	0.0589089		1.607 (1.023 ~ 2.525)	0.0396251		1.438 (1.034 ~ 2.001)	0.0310501
M15778	benzoate	HF	0.863 (0.302 ~ 2.466)	0.778252		-0.0018 (-0.0131 ~ 0.0095)	0.752846		0.783 (0.507 ~ 1.210)	0.271027		0.726 (0.517 ~ 1.018)	0.063685
M15958	phenylacetate	HF	0.873 (0.577 ~ 1.320)	0.469647		-0.0045 (-0.0214 ~ 0.0124)	0.556279		0.888 (0.686 ~ 1.150)	0.367884		0.800 (0.635 ~ 1.008)	0.0582011
M18477	glycodeoxycholate	HF	1.030 (0.596 ~ 1.781)	0.888584		-0.0141 (-0.0652 ~ 0.0371)	0.48754		0.866 (0.770 ~ 0.975)	0.0171381		0.887 (0.799 ~ 0.984)	0.0239808
M21188	1-stearoylglycerol (1-monostearin)	HF	2.098 (1.105 ~ 3.981)	0.0253484		-0.0084 (-0.0185 ~ 0.0017)	0.100219		1.363 (0.974 ~ 1.907)	0.0709647		1.280 (1.014 ~ 1.616)	0.0381091
M22842	cholate	HF	0.750 (0.403 ~ 1.398)	0.301744		0.0118 (-0.0266 ~ 0.0503)	0.480581		0.857 (0.749 ~ 0.981)	0.025077		0.901 (0.814 ~ 0.996)	0.0419931
M31453	cysteine	HF	0.765 (0.520 ~ 1.124)	0.171928		0.0004 (-0.0088 ~ 0.0096)	0.927883		0.840 (0.597 ~ 1.181)	0.314644		0.778 (0.605 ~ 1.002)	0.0521675
M31591	androsterone sulfate	HF	1.080 (0.999 ~ 1.169)	0.0534744		-0.0026 (-0.0085 ~ 0.0034)	0.38955		1.085 (1.006 ~ 1.170)	0.0347505		1.055 (1.000 ~ 1.113)	0.0479689
M32338	glycine	HF	0.898 (0.703 ~ 1.147)	0.38933		-0.0017 (-0.0073 ~ 0.0039)	0.55097		0.845 (0.688 ~ 1.037)	0.107154		0.845 (0.737 ~ 0.970)	0.0166754
M32492	caprylate (8:0)	HF	1.465 (0.970 ~ 2.214)	0.0688207		-0.0024 (-0.0078 ~ 0.0029)	0.36507		1.334 (0.934 ~ 1.905)	0.113297		1.264 (0.999 ~ 1.598)	0.0506445
M32836	HWESASXX*	HF	0.860 (0.433 ~ 1.709)	0.667009		-0.0015 (-0.0315 ~ 0.0284)	0.919817		0.816 (0.652 ~ 1.021)	0.075669		0.830 (0.690 ~ 0.998)	0.0469741
M33178	2-methoxyacetaminophen sulfate*	HF	0.988 (0.971 ~ 1.006)	0.191282		0.0011 (-0.0040 ~ 0.0061)	0.674568		0.995 (0.985 ~ 1.005)	0.300316		0.992 (0.985 ~ 0.998)	0.0147773
M33423	p-acetamidophenylglucuronide	HF	0.995 (0.985 ~ 1.006)	0.368359		-0.0004 (-0.0095 ~ 0.0087)	0.923829		0.997 (0.990 ~ 1.005)	0.505363		0.995 (0.989 ~ 1.000)	0.0620887
M33961	1-stearoylglycerophosphocholine	HF	1.447 (0.599 ~ 3.494)	0.372666		-0.0021 (-0.0207 ~ 0.0166)	0.810901		1.246 (0.852 ~ 1.823)	0.255818		1.341 (0.998 ~ 1.803)	0.0518156
M33968	5-dodecenoate (12:1n7)	HF	0.923 (0.668 ~ 1.275)	0.615285		-0.0033 (-0.0140 ~ 0.0075)	0.536903		0.781 (0.627 ~ 0.972)	0.0267233		0.851 (0.728 ~ 0.993)	0.0410622
M34035	linolenate [alpha or gamma; (18:3n3 or 6)]	HF	2.353 (1.090 ~ 5.080)	0.0383956		-0.0132 (-0.0347 ~ 0.0084)	0.163652		1.835 (1.172 ~ 2.872)	0.00791641		1.566 (1.124 ~ 2.181)	0.00802031
M34109	metoprolol acid metabolite*	HF	0.979 (0.960 ~ 0.999)	0.040345		0.0038 (-0.0054 ~ 0.0130)	0.420776		0.983 (0.964 ~ 1.003)	0.0956837		0.986 (0.974 ~ 0.998)	0.0214692
M34389	1-methylxanthine	HF	0.738 (0.549 ~ 0.992)	0.0449027		0.0048 (-0.0052 ~ 0.0148)	0.317784		0.824 (0.680 ~ 0.998)	0.0480095		0.835 (0.722 ~ 0.966)	0.0150752
M35160	oleoylcarnitine	HF	2.974 (0.311 ~ 28.437)	0.298007		-0.0162 (-0.0627 ~ 0.0303)	0.445521		1.544 (1.055 ~ 2.259)	0.025424		1.378 (1.034 ~ 1.837)	0.0288937
M35678	hexadecanedioate	HF	0.870 (0.666 ~ 1.136)	0.290612		0.0009 (-0.0086 ~ 0.0104)	0.850573		0.877 (0.746 ~ 1.030)	0.108784		0.891 (0.788 ~ 1.006)	0.063192
M36098	4-vinylphenol sulfate	HF	1.175 (0.781 ~ 1.766)	0.407267		-0.0008 (-0.0207 ~ 0.0192)	0.936052		1.152 (0.946 ~ 1.403)	0.158735		1.162 (1.007 ~ 1.341)	0.0394609
M37459	ergothioneine	HF	0.814 (0.636 ~ 1.044)	0.104584		0.0006 (-0.0115 ~ 0.0127)	0.922088		0.834 (0.673 ~ 1.034)	0.0985103		0.820 (0.701 ~ 0.959)	0.0131373
M00063	cholesterol	AIS	1.653 (0.654 ~ 4.179)	0.288474		-0.0009 (-0.0105 ~ 0.0087)	0.852878		2.006 (1.166 ~ 3.450)	0.0118921		1.554 (1.068 ~ 2.260)	0.0212153
M01110	arachidonate (20:4n6)	AIS	1.705 (1.078 ~ 2.697)	0.0226008		-0.0021 (-0.0109 ~ 0.0067)	0.637495		1.645 (1.117 ~ 2.422)	0.0116585		1.577 (1.205 ~ 2.064)	0.000905957
M01121	margarate (17:0)	AIS	0.360 (0.084 ~ 1.538)	0.167881		0.0129 (-0.0192 ~ 0.0450)	0.430553		0.716 (0.411 ~ 1.245)	0.236332		0.625 (0.398 ~ 0.982)	0.041448
M01712	cortisol	AIS	0.511 (0.207 ~ 1.258)	0.127921		0.0086 (-0.0116 ~ 0.0288)	0.36573		0.606 (0.390 ~ 0.944)	0.0265792		0.725 (0.509 ~ 1.033)	0.0750657
M02730	gamma-glutamylglutamine	AIS	1.403 (0.443 ~ 4.446)	0.54263		-0.0158 (-0.0330 ~ 0.0014)	0.0697066		0.617 (0.324 ~ 1.174)	0.140913		0.542 (0.338 ~ 0.868)	0.0107936
M15650	N1-methyladenosine	AIS	1.915 (0.000 ~ 9046816.389)	0.933939		0.0062 (-0.0840 ~ 0.0963)	0.893492		4.089 (0.632 ~ 26.444)	0.139209		5.586 (1.262 ~ 24.726)	0.023428
M15996	aspartate	AIS	1.698 (0.563 ~ 5.121)	0.323062		-0.0030 (-0.0367 ~ 0.0308)	0.856899		1.526 (0.878 ~ 2.654)	0.134355		1.560 (1.005 ~ 2.422)	0.0474799
M18349	indolelactate	AIS	0.718 (0.261 ~ 1.977)	0.499004		-0.0033 (-0.0213 ~ 0.0148)	0.705253		0.596 (0.369 ~ 0.963)	0.034561		0.609 (0.410 ~ 0.905)	0.0140004
M31555	pyridoxate	AIS	1.074 (0.681 ~ 1.692)	0.759222		-0.0124 (-0.0272 ~ 0.0024)	0.101502		0.822 (0.585 ~ 1.155)	0.258134		0.772 (0.598 ~ 0.998)	0.0485771
M32492	caprylate (8:0)	AIS	1.398 (0.887 ~ 2.203)	0.144532		-0.0001 (-0.0060 ~ 0.0058)	0.970712		1.503 (0.950 ~ 2.376)	0.0816402		1.401 (1.086 ~ 1.806)	0.00944154
M32635	1-linoleoylglycerophosphoethanolamine*	AIS	0.460 (0.180 ~ 1.173)	0.0943923		0.0110 (-0.0117 ~ 0.0338)	0.30388		0.546 (0.357 ~ 0.835)	0.00518107		0.691 (0.499 ~ 0.956)	0.0257018
M33178	2-methoxyacetaminophen sulfate*	AIS	0.989 (0.968 ~ 1.010)	0.308016		0.0007 (-0.0054 ~ 0.0068)	0.820256		0.987 (0.974 ~ 1.000)	0.0515364		0.991 (0.983 ~ 0.999)	0.036331
M33228	1-arachidonoylglycerophosphocholine*	AIS	1.828 (1.129 ~ 2.958)	0.0141064		-0.0045 (-0.0140 ~ 0.0050)	0.351349		1.633 (1.165 ~ 2.288)	0.00441051		1.519 (1.195 ~ 1.930)	0.000623947
M33363	gamma-glutamylmethionine*	AIS	0.789 (0.442 ~ 1.409)	0.396081		-0.0016 (-0.0196 ~ 0.0163)	0.850529		0.830 (0.568 ~ 1.213)	0.335425		0.747 (0.563 ~ 0.991)	0.0430265
M33801	ADpSGEGDFXAEGGGVR*	AIS	0.996 (0.340 ~ 2.920)	0.993775		0.0119 (-0.0292 ~ 0.0529)	0.506639		1.386 (1.010 ~ 1.901)	0.0434702		1.354 (1.065 ~ 1.722)	0.0133585
M33935	piperine	AIS	1.207 (0.763 ~ 1.907)	0.371788		-0.0000 (-0.0213 ~ 0.0213)	0.999981		1.191 (0.951 ~ 1.492)	0.128056		1.216 (1.026 ~ 1.440)	0.0237417
M34035	linolenate [alpha or gamma; (18:3n3 or 6)]	AIS	0.679 (0.180 ~ 2.558)	0.421923		-0.0015 (-0.0373 ~ 0.0343)	0.906879		0.655 (0.383 ~ 1.121)	0.122607		0.644 (0.414 ~ 1.001)	0.0506308
M34389	1-methylxanthine	AIS	0.739 (0.506 ~ 1.079)	0.108039		0.0037 (-0.0089 ~ 0.0164)	0.535083		0.779 (0.612 ~ 0.992)	0.0430549		0.814 (0.677 ~ 0.978)	0.0276246
M34409	stearoylcarnitine	AIS	0.066 (0.001 ~ 5.169)	0.141827		0.0615 (-0.0188 ~ 0.1417)	0.0927865		1.968 (0.927 ~ 4.179)	0.0780998		1.827 (0.921 ~ 3.627)	0.0848628
M34420	bradykinin, des-arg(9)	AIS	1.275 (1.048 ~ 1.553)	0.0178613		-0.0077 (-0.0222 ~ 0.0069)	0.285155		1.221 (1.097 ~ 1.359)	0.000268085		1.163 (1.077 ~ 1.257)	0.00012598
M35159	cysteine-glutathione disulfide	AIS	1.166 (0.125 ~ 10.860)	0.866397		0.0051 (-0.0699 ~ 0.0801)	0.867041		1.343 (0.949 ~ 1.900)	0.0956749		1.376 (1.017 ~ 1.862)	0.0388143
M35186	1-arachidonoylglycerophosphoethanolamine*	AIS	1.411 (0.553 ~ 3.603)	0.449964		0.0017 (-0.0144 ~ 0.0178)	0.827346		1.599 (1.024 ~ 2.496)	0.038985		1.569 (1.129 ~ 2.182)	0.00734969
M35254	2-oleoylglycerophosphocholine*	AIS	0.939 (0.224 ~ 3.924)	0.927063		-0.0050 (-0.0260 ~ 0.0161)	0.625961		0.609 (0.357 ~ 1.039)	0.0686508		0.687 (0.464 ~ 1.015)	0.0595503
M37203	4-androsten-3beta,17beta-diol disulfate 2*	AIS	0.961 (0.320 ~ 2.885)	0.939817		0.0076 (-0.0189 ~ 0.0342)	0.549091		1.299 (0.931 ~ 1.812)	0.123437		1.310 (1.019 ~ 1.684)	0.0348107
M00569	caffeine	MI	1.037 (0.699 ~ 1.538)	0.842973		-0.0133 (-0.0441 ~ 0.0175)	0.359137		0.881 (0.766 ~ 1.012)	0.0731156		0.879 (0.782 ~ 0.987)	0.0291619
M01110	arachidonate (20:4n6)	MI	1.833 (1.075 ~ 3.126)	0.0277483		-0.0034 (-0.0135 ~ 0.0067)	0.490714		1.651 (1.089 ~ 2.503)	0.0181457		1.610 (1.199 ~ 2.163)	0.00156228
M01114	deoxycholate	MI	1.189 (0.898 ~ 1.576)	0.226584		-0.0008 (-0.0162 ~ 0.0146)	0.921321		1.146 (0.962 ~ 1.366)	0.126865		1.179 (1.034 ~ 1.344)	0.0136212
M12261	taurodeoxycholate	MI	1.170 (0.843 ~ 1.625)	0.347293		-0.0242 (-0.0476 ~ -0.0008)	0.0429757		0.821 (0.698 ~ 0.965)	0.0168193		0.845 (0.748 ~ 0.955)	0.00679992
M15500	carnitine	MI	1.081 (0.510 ~ 2.292)	0.838351		0.0015 (-0.0024 ~ 0.0054)	0.445638		1.080 (0.634 ~ 1.838)	0.77791		1.422 (1.037 ~ 1.952)	0.0290537
M15630	N-acetylornithine	MI	0.907 (0.796 ~ 1.033)	0.131728		-0.0024 (-0.0119 ~ 0.0071)	0.599793		0.904 (0.813 ~ 1.006)	0.0637273		0.886 (0.814 ~ 0.964)	0.00480222
M15990	glycerophosphorylcholine (GPC)	MI	0.698 (0.544 ~ 0.895)	0.0068119		0.0058 (-0.0015 ~ 0.0132)	0.121339		0.740 (0.555 ~ 0.987)	0.0401579		0.804 (0.674 ~ 0.959)	0.0153302
M17799	ibuprofen	MI	1.060 (0.979 ~ 1.147)	0.149772		-0.0022 (-0.0106 ~ 0.0061)	0.59904		1.054 (1.006 ~ 1.103)	0.0258425		1.040 (1.008 ~ 1.072)	0.0127658
M18357	glycylvaline	MI	1.444 (0.375 ~ 5.564)	0.524906		-0.0056 (-0.0607 ~ 0.0494)	0.811641		1.276 (0.957 ~ 1.703)	0.0969017		1.268 (1.007 ~ 1.596)	0.0435927
M27672	3-indoxyl sulfate	MI	0.489 (0.049 ~ 4.879)	0.395092		0.0105 (-0.0581 ~ 0.0792)	0.658733		0.706 (0.442 ~ 1.128)	0.145503		0.672 (0.460 ~ 0.982)	0.0399876
M32379	scyllo-inositol	MI	1.241 (0.890 ~ 1.731)	0.202426		0.0023 (-0.0097 ~ 0.0142)	0.711444		1.279 (0.922 ~ 1.774)	0.140795		1.314 (1.060 ~ 1.629)	0.0125882
M32635	1-linoleoylglycerophosphoethanolamine*	MI	0.554 (0.212 ~ 1.449)	0.205761		0.0028 (-0.0192 ~ 0.0248)	0.786831		0.575 (0.374 ~ 0.884)	0.0116464		0.624 (0.453 ~ 0.859)	0.00387044
M33228	1-arachidonoylglycerophosphocholine*	MI	1.135 (0.713 ~ 1.808)	0.576433		0.0038 (-0.0059 ~ 0.0134)	0.427499		1.461 (1.018 ~ 2.095)	0.0394717		1.340 (1.047 ~ 1.716)	0.0202166
M33441	isobutyrylcarnitine	MI	0.734 (0.145 ~ 3.705)	0.664734		-0.0004 (-0.0385 ~ 0.0377)	0.982168		0.678 (0.437 ~ 1.052)	0.0831663		0.727 (0.506 ~ 1.047)	0.0867347
M33941	decanoylcarnitine	MI	0.743 (0.453 ~ 1.218)	0.222261		0.0029 (-0.0145 ~ 0.0203)	0.727438		0.709 (0.541 ~ 0.929)	0.012601		0.799 (0.644 ~ 0.991)	0.0413152
M34040	X-12510--2-aminooctanoic acid	MI	0.824 (0.632 ~ 1.075)	0.143002		-0.0023 (-0.0127 ~ 0.0081)	0.647793		0.816 (0.671 ~ 0.993)	0.0418993		0.792 (0.680 ~ 0.923)	0.00288467
M34416	1-stearoylglycerophosphoethanolamine	MI	1.294 (0.702 ~ 2.385)	0.401807		0.0015 (-0.0137 ~ 0.0168)	0.842566		1.349 (0.917 ~ 1.985)	0.127941		1.376 (1.027 ~ 1.842)	0.0322352
M35127	pro-hydroxy-pro	MI	0.996 (0.502 ~ 1.977)	0.991728		0.0063 (-0.0055 ~ 0.0181)	0.286105		1.338 (0.847 ~ 2.113)	0.211463		1.399 (1.007 ~ 1.943)	0.0455963
M35189	X-13431--nonanoylcarnitine*	MI	0.860 (0.666 ~ 1.111)	0.237169		-0.0012 (-0.0118 ~ 0.0094)	0.8219		0.889 (0.746 ~ 1.060)	0.189635		0.842 (0.741 ~ 0.957)	0.00846885
M35255	2-stearoylglycerophosphocholine*	MI	0.286 (0.072 ~ 1.144)	0.0719442		0.0226 (-0.0100 ~ 0.0553)	0.156755		0.725 (0.476 ~ 1.104)	0.134029		0.732 (0.542 ~ 0.988)	0.0417356
M35628	1-oleoylglycerophosphoethanolamine	MI	0.114 (0.001 ~ 13.868)	0.322039		0.0301 (-0.0550 ~ 0.1152)	0.438346		0.644 (0.347 ~ 1.196)	0.163676		0.618 (0.389 ~ 0.981)	0.0410168
M37112	chiro-inositol	MI	0.930 (0.772 ~ 1.120)	0.442686		-0.0004 (-0.0197 ~ 0.0189)	0.968787		0.927 (0.845 ~ 1.016)	0.104611		0.926 (0.865 ~ 0.992)	0.0284523
M22032	X-08766	AF	1.336 (0.763 ~ 2.340)	0.31129		-0.0111 (-0.0215 ~ -0.0008)	0.0347385		0.773 (0.558 ~ 1.070)	0.120165		0.773 (0.602 ~ 0.992)	0.0434418
M25599	X-10429	AF	0.848 (0.609 ~ 1.180)	0.307838		0.0001 (-0.0072 ~ 0.0074)	0.977851		0.817 (0.645 ~ 1.035)	0.0936377		0.851 (0.701 ~ 1.033)	0.102398
M32632	X-11315	AF	1.023 (0.798 ~ 1.312)	0.853151		-0.0069 (-0.0126 ~ -0.0012)	0.0188371		0.823 (0.660 ~ 1.026)	0.0832924		0.804 (0.686 ~ 0.942)	0.00708983
M32769	X-11452	AF	1.757 (0.998 ~ 3.094)	0.0510147		-0.0141 (-0.0344 ~ 0.0062)	0.174502		1.204 (0.973 ~ 1.490)	0.0877886		1.210 (1.025 ~ 1.429)	0.02464
M32787	X-11470	AF	0.915 (0.457 ~ 1.832)	0.783787		0.0076 (-0.0099 ~ 0.0251)	0.361044		1.080 (0.832 ~ 1.402)	0.564771		1.224 (1.005 ~ 1.492)	0.0446907
M32808	X-11491	AF	0.846 (0.652 ~ 1.098)	0.192648		0.0010 (-0.0099 ~ 0.0119)	0.843988		0.790 (0.689 ~ 0.906)	0.000732673		0.863 (0.772 ~ 0.964)	0.00942333
M32846	X-11529	AF	0.888 (0.827 ~ 0.954)	0.00225598		0.0064 (-0.0004 ~ 0.0132)	0.06358		0.924 (0.874 ~ 0.976)	0.00480291		0.933 (0.888 ~ 0.980)	0.00583835
M32855	X-11538	AF	0.794 (0.632 ~ 0.997)	0.0471618		0.0039 (-0.0068 ~ 0.0146)	0.455477		0.830 (0.735 ~ 0.938)	0.00281844		0.853 (0.758 ~ 0.961)	0.00865619
M33165	X-11820	AF	0.999 (0.701 ~ 1.423)	0.994845		-0.0050 (-0.0173 ~ 0.0073)	0.394487		0.788 (0.657 ~ 0.946)	0.0105019		0.885 (0.751 ~ 1.042)	0.143132
M33203	X-11858	AF	1.079 (0.953 ~ 1.222)	0.205507		-0.0027 (-0.0169 ~ 0.0115)	0.684518		1.099 (1.026 ~ 1.177)	0.00698214		1.060 (1.004 ~ 1.120)	0.0358471
M33415	X-12063	AF	0.867 (0.758 ~ 0.992)	0.0382465		0.0009 (-0.0068 ~ 0.0087)	0.808504		0.861 (0.789 ~ 0.940)	0.000814322		0.881 (0.817 ~ 0.949)	0.00088342
M33507	X-12092	AF	1.044 (0.985 ~ 1.107)	0.141229		-0.0001 (-0.0043 ~ 0.0041)	0.962691		1.042 (0.990 ~ 1.096)	0.111819		1.043 (1.003 ~ 1.085)	0.0348553
M33508	X-12093	AF	1.032 (0.891 ~ 1.196)	0.652907		0.0044 (-0.0052 ~ 0.0139)	0.34747		1.102 (1.005 ~ 1.209)	0.039467		1.098 (1.023 ~ 1.179)	0.00949914
M33610	X-12189	AF	0.949 (0.916 ~ 0.983)	0.00359184		0.0027 (-0.0036 ~ 0.0089)	0.403506		0.951 (0.916 ~ 0.987)	0.00837452		0.960 (0.936 ~ 0.984)	0.00103561
M34306	X-12696	AF	1.630 (0.960 ~ 2.768)	0.0706628		-0.0048 (-0.0137 ~ 0.0042)	0.29491		1.393 (1.056 ~ 1.836)	0.0188692		1.263 (1.039 ~ 1.535)	0.0192933
M34327	X-12717	AF	0.609 (0.255 ~ 1.451)	0.262926		0.0428 (-0.0196 ~ 0.1052)	0.178674		1.110 (1.000 ~ 1.233)	0.0499583		1.105 (1.015 ~ 1.203)	0.0211414
M34338	X-12728	AF	1.017 (1.001 ~ 1.034)	0.0347592		-0.0057 (-0.0152 ~ 0.0037)	0.22837		1.007 (0.994 ~ 1.019)	0.30974		1.010 (1.000 ~ 1.019)	0.0450304
M35187	X-13429	AF	0.890 (0.687 ~ 1.155)	0.333145		0.0019 (-0.0172 ~ 0.0211)	0.821037		0.899 (0.808 ~ 1.001)	0.0517604		0.905 (0.814 ~ 1.007)	0.0657349
M36553	X-14626	AF	0.930 (0.716 ~ 1.207)	0.567102		-0.0050 (-0.0112 ~ 0.0012)	0.108796		0.829 (0.666 ~ 1.032)	0.0931958		0.789 (0.669 ~ 0.931)	0.00485276
M12593	X-02973	CAD	0.654 (0.135 ~ 3.171)	0.580469		-0.0018 (-0.0183 ~ 0.0148)	0.824273		0.605 (0.275 ~ 1.329)	0.210485		0.570 (0.305 ~ 1.066)	0.0786853
M32761	X-11444	CAD	1.204 (0.697 ~ 2.080)	0.477426		0.0047 (-0.0121 ~ 0.0216)	0.557301		1.424 (1.084 ~ 1.871)	0.0110301		1.406 (1.150 ~ 1.719)	0.00089389
M32808	X-11491	CAD	0.723 (0.537 ~ 0.974)	0.0353973		0.0052 (-0.0075 ~ 0.0180)	0.387888		0.812 (0.669 ~ 0.986)	0.0354647		0.809 (0.703 ~ 0.930)	0.0029869
M32846	X-11529	CAD	0.867 (0.795 ~ 0.946)	0.00124732		0.0041 (-0.0035 ~ 0.0117)	0.291102		0.883 (0.812 ~ 0.959)	0.00334266		0.898 (0.846 ~ 0.953)	0.000379488
M32855	X-11538	CAD	0.753 (0.585 ~ 0.970)	0.0299173		0.0033 (-0.0081 ~ 0.0147)	0.555572		0.762 (0.633 ~ 0.917)	0.0041215		0.802 (0.703 ~ 0.915)	0.00102129
M33359	X-12013	CAD	1.111 (0.996 ~ 1.239)	0.0590363		-0.0019 (-0.0138 ~ 0.0101)	0.757623		1.098 (0.993 ~ 1.215)	0.0693215		1.097 (1.015 ~ 1.186)	0.0194177
M34221	X-12627	CAD	1.426 (0.601 ~ 3.386)	0.371572		0.0012 (-0.0258 ~ 0.0282)	0.920411		1.383 (0.979 ~ 1.952)	0.0656586		1.505 (1.161 ~ 1.949)	0.00199167
M34327	X-12717	CAD	1.430 (0.332 ~ 6.154)	0.577156		-0.0168 (-0.1217 ~ 0.0881)	0.715703		1.136 (0.971 ~ 1.329)	0.110286		1.136 (1.007 ~ 1.282)	0.0379877
M34527	X-12844	CAD	0.971 (0.355 ~ 2.657)	0.950566		-0.0066 (-0.0264 ~ 0.0133)	0.488517		0.740 (0.494 ~ 1.109)	0.144807		0.714 (0.533 ~ 0.957)	0.024272
M35187	X-13429	CAD	0.814 (0.603 ~ 1.099)	0.152309		0.0051 (-0.0152 ~ 0.0253)	0.580107		0.815 (0.702 ~ 0.947)	0.0075377		0.869 (0.767 ~ 0.984)	0.0273938
M36559	X-14632	CAD	1.261 (1.003 ~ 1.586)	0.0477201		-0.0085 (-0.0213 ~ 0.0044)	0.179938		1.204 (1.009 ~ 1.436)	0.0391152		1.132 (0.979 ~ 1.309)	0.0941796
M12593	X-02973	DBP	1.030 (0.839 ~ 1.266)	0.775113		0.0010 (-0.0012 ~ 0.0032)	0.363647		1.108 (0.974 ~ 1.260)	0.117764		1.126 (1.024 ~ 1.238)	0.0147074
M18283	X-05426	DBP	0.878 (0.756 ~ 1.020)	0.0732882		0.0025 (-0.0025 ~ 0.0075)	0.234531		0.952 (0.900 ~ 1.007)	0.0853902		0.941 (0.903 ~ 0.982)	0.0049452
M19415	X-06351	DBP	0.885 (0.135 ~ 5.803)	0.805954		0.0045 (-0.0299 ~ 0.0390)	0.627582		1.115 (0.997 ~ 1.247)	0.0559351		1.136 (1.032 ~ 1.251)	0.00933645
M22548	X-09026	DBP	0.900 (0.402 ~ 2.015)	0.76997		-0.0009 (-0.0121 ~ 0.0103)	0.859822		0.825 (0.731 ~ 0.930)	0.0017098		0.840 (0.756 ~ 0.933)	0.00117303
M32549	X-02269	DBP	1.070 (0.975 ~ 1.175)	0.113967		-0.0011 (-0.0052 ~ 0.0031)	0.528209		1.060 (1.012 ~ 1.111)	0.013567		1.049 (1.012 ~ 1.087)	0.009156
M32846	X-11529	DBP	0.982 (0.966 ~ 0.999)	0.0430431		0.0004 (-0.0016 ~ 0.0023)	0.69489		0.983 (0.971 ~ 0.995)	0.00715499		0.985 (0.974 ~ 0.995)	0.00341763
M32854	X-11537	DBP	0.963 (0.655 ~ 1.418)	0.43602		0.0006 (-0.0258 ~ 0.0269)	0.829631		0.969 (0.936 ~ 1.003)	0.0711469		0.970 (0.944 ~ 0.998)	0.0355644
M32855	X-11538	DBP	0.975 (0.931 ~ 1.021)	0.251061		-0.0005 (-0.0029 ~ 0.0020)	0.68097		0.967 (0.941 ~ 0.994)	0.0182457		0.967 (0.945 ~ 0.990)	0.00546834
M33163	X-11818	DBP	0.980 (0.819 ~ 1.173)	0.808924		0.0014 (-0.0017 ~ 0.0044)	0.342266		1.058 (0.983 ~ 1.139)	0.133637		1.061 (1.005 ~ 1.120)	0.0333914
M33507	X-12092	DBP	0.982 (0.965 ~ 0.999)	0.0428599		0.0006 (-0.0007 ~ 0.0019)	0.378818		0.985 (0.974 ~ 0.997)	0.0120339		0.987 (0.976 ~ 0.999)	0.035001
M33508	X-12093	DBP	0.993 (0.951 ~ 1.036)	0.705768		-0.0010 (-0.0038 ~ 0.0019)	0.465141		0.975 (0.949 ~ 1.001)	0.0636975		0.980 (0.959 ~ 1.003)	0.0825769
M33638	X-12217	DBP	0.959 (0.874 ~ 1.052)	0.310593		-0.0011 (-0.0041 ~ 0.0018)	0.387537		0.930 (0.873 ~ 0.990)	0.0229192		0.927 (0.883 ~ 0.974)	0.00250769
M33675	X-12253	DBP	0.885 (0.176 ~ 4.437)	0.824783		0.0016 (-0.0423 ~ 0.0456)	0.91393		0.911 (0.843 ~ 0.984)	0.0184312		0.935 (0.870 ~ 1.005)	0.0678655
M34327	X-12717	DBP	1.105 (0.871 ~ 1.402)	0.345308		-0.0052 (-0.0223 ~ 0.0118)	0.480706		1.024 (0.999 ~ 1.051)	0.0640065		1.028 (1.008 ~ 1.049)	0.00637336
M34469	X-12786	DBP	1.158 (0.855 ~ 1.567)	0.272611		-0.0012 (-0.0078 ~ 0.0055)	0.693638		1.094 (1.000 ~ 1.198)	0.0512451		1.102 (1.024 ~ 1.187)	0.00989362
M35270	X-13496	DBP	1.232 (0.935 ~ 1.624)	0.133125		-0.0013 (-0.0041 ~ 0.0014)	0.333843		1.041 (0.943 ~ 1.148)	0.425892		1.087 (1.010 ~ 1.171)	0.026314
M36399	X-14473	DBP	0.962 (0.870 ~ 1.064)	0.39438		-0.0010 (-0.0047 ~ 0.0026)	0.526707		0.915 (0.870 ~ 0.963)	0.000576349		0.938 (0.902 ~ 0.976)	0.00150258
M36468	X-14541	DBP	1.036 (0.937 ~ 1.144)	0.461463		-0.0003 (-0.0050 ~ 0.0044)	0.885459		1.039 (1.009 ~ 1.070)	0.00989382		1.030 (1.004 ~ 1.056)	0.0224873
M22649	X-09108	PP	1.352 (0.744 ~ 2.457)	0.32237		-0.0058 (-0.0134 ~ 0.0018)	0.136078		0.857 (0.757 ~ 0.970)	0.0143335		0.859 (0.780 ~ 0.946)	0.0019675
M32795	X-11478	PP	0.943 (0.895 ~ 0.994)	0.0276469		0.0005 (-0.0015 ~ 0.0025)	0.616224		0.952 (0.912 ~ 0.994)	0.0267152		0.953 (0.924 ~ 0.983)	0.00236997
M32847	X-11530	PP	0.994 (0.954 ~ 1.036)	0.766689		-0.0009 (-0.0028 ~ 0.0010)	0.349142		0.975 (0.951 ~ 0.999)	0.0451855		0.979 (0.958 ~ 1.000)	0.0528495
M33132	X-11787	PP	1.079 (1.001 ~ 1.164)	0.0470385		-0.0001 (-0.0013 ~ 0.0012)	0.918649		1.081 (1.015 ~ 1.152)	0.0152189		1.077 (1.030 ~ 1.127)	0.00115066
M33250	X-11905	PP	0.908 (0.834 ~ 0.989)	0.0307302		0.0017 (-0.0013 ~ 0.0048)	0.240022		0.937 (0.893 ~ 0.984)	0.00871521		0.949 (0.916 ~ 0.983)	0.00366754
M33408	X-12056	PP	1.076 (1.002 ~ 1.155)	0.0465753		-0.0025 (-0.0071 ~ 0.0020)	0.226064		1.048 (1.015 ~ 1.082)	0.00422344		1.041 (1.009 ~ 1.073)	0.0117048
M33653	X-12231	PP	0.970 (0.891 ~ 1.056)	0.479818		-0.0006 (-0.0033 ~ 0.0022)	0.674281		0.960 (0.917 ~ 1.006)	0.0897428		0.954 (0.921 ~ 0.989)	0.00973945
M34289	X-12680	PP	0.978 (0.873 ~ 1.096)	0.667236		-0.0007 (-0.0042 ~ 0.0028)	0.661058		0.971 (0.923 ~ 1.022)	0.263711		0.955 (0.919 ~ 0.992)	0.0185152
M34329	X-12719	PP	1.034 (0.984 ~ 1.086)	0.155953		-0.0038 (-0.0071 ~ -0.0006)	0.0261837		0.972 (0.946 ~ 1.000)	0.0463838		0.979 (0.954 ~ 1.005)	0.116077
M35451	X-13658	PP	0.995 (0.975 ~ 1.015)	0.594752		-0.0009 (-0.0032 ~ 0.0015)	0.461132		0.986 (0.972 ~ 1.001)	0.0693926		0.988 (0.977 ~ 0.999)	0.0367769
M36399	X-14473	PP	0.971 (0.896 ~ 1.053)	0.445638		-0.0002 (-0.0030 ~ 0.0027)	0.903315		0.969 (0.933 ~ 1.007)	0.112162		0.966 (0.934 ~ 0.999)	0.044069
M16821	X-04498	SBP	0.812 (0.699 ~ 0.943)	0.00990447		0.0030 (0.0003 ~ 0.0057)	0.0344007		0.911 (0.850 ~ 0.977)	0.00904005		0.947 (0.896 ~ 1.001)	0.0534008
M18929	X-05907	SBP	1.087 (0.897 ~ 1.317)	0.329177		-0.0000 (-0.0038 ~ 0.0037)	0.994067		1.073 (0.965 ~ 1.194)	0.194079		1.090 (1.006 ~ 1.181)	0.0358472
M22649	X-09108	SBP	0.873 (0.664 ~ 1.147)	0.276811		0.0002 (-0.0040 ~ 0.0044)	0.912753		0.885 (0.777 ~ 1.008)	0.0664522		0.885 (0.797 ~ 0.983)	0.0222055
M32757	X-11440	SBP	1.020 (0.993 ~ 1.047)	0.153729		-0.0002 (-0.0016 ~ 0.0011)	0.747542		1.016 (0.994 ~ 1.037)	0.148536		1.016 (1.000 ~ 1.032)	0.0458102
M32795	X-11478	SBP	0.815 (0.646 ~ 1.028)	0.0730529		0.0050 (-0.0019 ~ 0.0118)	0.124087		0.938 (0.881 ~ 0.999)	0.0465457		0.954 (0.896 ~ 1.015)	0.135046
M32847	X-11530	SBP	0.985 (0.944 ~ 1.028)	0.470848		-0.0003 (-0.0022 ~ 0.0017)	0.788521		0.981 (0.957 ~ 1.007)	0.148827		0.981 (0.959 ~ 1.003)	0.0835274
M32854	X-11537	SBP	1.001 (0.932 ~ 1.075)	0.969303		-0.0022 (-0.0071 ~ 0.0027)	0.186002		0.974 (0.946 ~ 1.003)	0.0826944		0.973 (0.945 ~ 1.001)	0.0626732
M32855	X-11538	SBP	1.006 (0.966 ~ 1.048)	0.757715		-0.0016 (-0.0036 ~ 0.0003)	0.0945936		0.989 (0.961 ~ 1.017)	0.422095		0.978 (0.957 ~ 0.999)	0.0415056
M33638	X-12217	SBP	0.962 (0.879 ~ 1.053)	0.332588		-0.0009 (-0.0040 ~ 0.0022)	0.519678		0.952 (0.893 ~ 1.015)	0.13033		0.941 (0.893 ~ 0.991)	0.0217465
M33653	X-12231	SBP	1.027 (0.951 ~ 1.110)	0.440934		-0.0032 (-0.0060 ~ -0.0005)	0.0280216		0.954 (0.904 ~ 1.008)	0.0940291		0.948 (0.903 ~ 0.996)	0.0340091
M33751	X-12329	SBP	0.993 (0.985 ~ 1.000)	0.0535277		0.0004 (-0.0011 ~ 0.0020)	0.580193		0.996 (0.989 ~ 1.003)	0.26384		0.994 (0.988 ~ 0.999)	0.0246435
M33833	X-12405	SBP	0.998 (0.847 ~ 1.175)	0.971895		0.0018 (-0.0035 ~ 0.0071)	0.416746		1.035 (0.984 ~ 1.090)	0.184857		1.055 (1.011 ~ 1.100)	0.0133209
M34314	X-12704	SBP	0.905 (0.779 ~ 1.050)	0.137115		0.0028 (-0.0047 ~ 0.0103)	0.401952		0.946 (0.903 ~ 0.990)	0.0171157		0.954 (0.919 ~ 0.991)	0.0144488
M34338	X-12728	SBP	1.005 (1.000 ~ 1.010)	0.0731303		-0.0008 (-0.0036 ~ 0.0019)	0.547111		1.003 (1.000 ~ 1.007)	0.0709639		1.003 (1.000 ~ 1.006)	0.0232363
M34530	X-12847	SBP	1.015 (0.984 ~ 1.046)	0.353015		-0.0047 (-0.0079 ~ -0.0016)	0.00900544		0.999 (0.972 ~ 1.027)	0.946311		0.978 (0.948 ~ 1.008)	0.155296
M34539	X-12855	SBP	0.948 (0.811 ~ 1.108)	0.467675		0.0030 (-0.0016 ~ 0.0075)	0.179164		1.022 (0.966 ~ 1.082)	0.448169		1.047 (1.000 ~ 1.096)	0.0506499
M16818	X-04495	HF	1.204 (0.659 ~ 2.200)	0.526989		0.0033 (-0.0136 ~ 0.0202)	0.687886		1.375 (0.982 ~ 1.925)	0.064045		1.347 (1.038 ~ 1.749)	0.0251941
M32787	X-11470	HF	1.177 (0.912 ~ 1.518)	0.209773		-0.0004 (-0.0090 ~ 0.0082)	0.923179		1.224 (0.978 ~ 1.532)	0.0779475		1.169 (1.012 ~ 1.351)	0.0341316
M32795	X-11478	HF	0.839 (0.599 ~ 1.175)	0.277953		0.0013 (-0.0120 ~ 0.0146)	0.83252		0.883 (0.727 ~ 1.072)	0.207203		0.858 (0.725 ~ 1.015)	0.073336
M32854	X-11537	HF	0.417 (0.048 ~ 3.627)	0.22417		0.0155 (-0.0605 ~ 0.0916)	0.472936		0.602 (0.434 ~ 0.834)	0.00230197		0.635 (0.483 ~ 0.836)	0.00121806
M32869	X-11552	HF	1.000 (0.514 ~ 1.944)	0.998849		-0.0055 (-0.0264 ~ 0.0154)	0.58222		0.776 (0.618 ~ 0.974)	0.0290875		0.845 (0.714 ~ 1.000)	0.0503812
M33137	X-11792	HF	0.851 (0.605 ~ 1.198)	0.356616		0.0154 (-0.0054 ~ 0.0361)	0.146276		1.036 (0.924 ~ 1.162)	0.544796		1.091 (1.002 ~ 1.188)	0.0447085
M33144	X-11799	HF	1.141 (0.923 ~ 1.410)	0.2186		-0.0020 (-0.0164 ~ 0.0124)	0.782042		1.121 (0.987 ~ 1.272)	0.07853		1.114 (1.008 ~ 1.231)	0.0339515
M33190	X-11845	HF	1.112 (0.942 ~ 1.313)	0.210367		-0.0036 (-0.0160 ~ 0.0087)	0.56475		1.060 (0.971 ~ 1.156)	0.191526		1.065 (1.002 ~ 1.132)	0.0428692
M33192	X-11847	HF	1.001 (0.770 ~ 1.302)	0.992709		0.0075 (-0.0104 ~ 0.0254)	0.370305		1.060 (0.933 ~ 1.204)	0.370247		1.115 (1.014 ~ 1.226)	0.0243915
M33203	X-11858	HF	1.079 (0.971 ~ 1.198)	0.15821		0.0012 (-0.0104 ~ 0.0128)	0.839531		1.077 (1.001 ~ 1.158)	0.0463917		1.094 (1.038 ~ 1.153)	0.000825801
M33391	X-12040	HF	1.016 (0.959 ~ 1.076)	0.572015		0.0072 (-0.0046 ~ 0.0191)	0.20728		1.030 (0.982 ~ 1.081)	0.226089		1.045 (1.008 ~ 1.084)	0.0154803
M33508	X-12093	HF	1.049 (0.885 ~ 1.243)	0.560921		0.0022 (-0.0084 ~ 0.0128)	0.664348		1.055 (0.949 ~ 1.173)	0.320439		1.086 (1.002 ~ 1.177)	0.04405
M34112	X-12544	HF	0.870 (0.707 ~ 1.071)	0.18965		-0.0009 (-0.0094 ~ 0.0076)	0.833225		0.840 (0.708 ~ 0.996)	0.045134		0.856 (0.762 ~ 0.961)	0.00875979
M34327	X-12717	HF	0.484 (0.174 ~ 1.340)	0.162544		0.0595 (-0.0137 ~ 0.1327)	0.111292		1.124 (0.992 ~ 1.274)	0.0660754		1.107 (1.000 ~ 1.225)	0.0493157
M34336	X-12726	HF	1.147 (1.024 ~ 1.284)	0.0200045		-0.0014 (-0.0074 ~ 0.0047)	0.641822		1.218 (1.058 ~ 1.403)	0.00614365		1.139 (1.035 ~ 1.252)	0.00740811
M34481	X-12798	HF	0.554 (0.304 ~ 1.007)	0.0528426		0.0064 (-0.0106 ~ 0.0234)	0.460444		0.685 (0.510 ~ 0.921)	0.0121339		0.681 (0.539 ~ 0.860)	0.00124011
M34530	X-12847	HF	1.097 (0.834 ~ 1.443)	0.438139		0.0022 (-0.0231 ~ 0.0275)	0.838697		1.140 (0.982 ~ 1.324)	0.0851543		1.122 (0.975 ~ 1.290)	0.108042
M34761	X-13069	HF	0.886 (0.471 ~ 1.665)	0.706577		-0.0024 (-0.0191 ~ 0.0143)	0.773979		0.777 (0.605 ~ 0.997)	0.0474193		0.812 (0.675 ~ 0.978)	0.0285689
M36300	X-14374	HF	2.603 (0.715 ~ 9.471)	0.146607		-0.0140 (-0.0416 ~ 0.0135)	0.318023		1.402 (0.947 ~ 2.077)	0.0915357		1.379 (1.013 ~ 1.877)	0.0413936
M32729	X-11412	AIS	1.675 (0.575 ~ 4.880)	0.335207		-0.0019 (-0.0132 ~ 0.0094)	0.739915		1.572 (0.913 ~ 2.705)	0.102442		1.436 (1.023 ~ 2.015)	0.0365217
M32795	X-11478	AIS	1.351 (0.901 ~ 2.027)	0.130327		-0.0052 (-0.0214 ~ 0.0109)	0.491722		1.305 (0.997 ~ 1.708)	0.0525167		1.217 (1.003 ~ 1.477)	0.0467268
M32854	X-11537	AIS	0.846 (0.548 ~ 1.307)	0.316196		-0.0018 (-0.0307 ~ 0.0270)	0.867955		0.829 (0.669 ~ 1.028)	0.0873553		0.824 (0.683 ~ 0.994)	0.0432254
M34339	X-12729	AIS	1.195 (1.038 ~ 1.375)	0.0155969		-0.0127 (-0.0267 ~ 0.0014)	0.0752685		1.115 (1.006 ~ 1.237)	0.0384984		1.076 (0.997 ~ 1.162)	0.0601733
M34516	X-12833	AIS	0.993 (0.918 ~ 1.074)	0.858629		0.0129 (-0.0014 ~ 0.0272)	0.0766722		1.047 (0.991 ~ 1.106)	0.101791		1.057 (1.015 ~ 1.100)	0.00719036
M35754	X-13859	AIS	1.009 (0.542 ~ 1.878)	0.976936		0.0039 (-0.0042 ~ 0.0119)	0.335223		1.274 (0.852 ~ 1.907)	0.238595		1.335 (0.985 ~ 1.809)	0.0621673
M12593	X-02973	MI	0.741 (0.151 ~ 3.631)	0.697057		-0.0039 (-0.0204 ~ 0.0127)	0.631964		0.740 (0.314 ~ 1.742)	0.490446		0.540 (0.290 ~ 1.005)	0.0518176
M16821	X-04498	MI	0.994 (0.400 ~ 2.468)	0.988828		-0.0065 (-0.0231 ~ 0.0100)	0.420294		0.735 (0.457 ~ 1.183)	0.205012		0.717 (0.510 ~ 1.007)	0.0547567
M32761	X-11444	MI	0.975 (0.505 ~ 1.884)	0.93582		0.0139 (-0.0063 ~ 0.0341)	0.162431		1.364 (1.013 ~ 1.837)	0.0407409		1.510 (1.183 ~ 1.927)	0.000919003
M32808	X-11491	MI	0.709 (0.518 ~ 0.969)	0.0310717		0.0051 (-0.0083 ~ 0.0184)	0.456773		0.785 (0.631 ~ 0.975)	0.0289586		0.790 (0.675 ~ 0.924)	0.0032559
M32846	X-11529	MI	0.827 (0.750 ~ 0.912)	0.00037436		0.0081 (-0.0004 ~ 0.0166)	0.0611224		0.867 (0.789 ~ 0.952)	0.00278251		0.887 (0.829 ~ 0.949)	0.000475563
M32855	X-11538	MI	0.783 (0.593 ~ 1.034)	0.0846425		0.0012 (-0.0111 ~ 0.0136)	0.84496		0.777 (0.633 ~ 0.955)	0.016521		0.805 (0.694 ~ 0.934)	0.0042554
M33250	X-11905	MI	0.890 (0.617 ~ 1.284)	0.514499		-0.0056 (-0.0237 ~ 0.0125)	0.523817		0.804 (0.630 ~ 1.026)	0.0801703		0.808 (0.670 ~ 0.974)	0.0257311
M33359	X-12013	MI	1.136 (1.004 ~ 1.285)	0.0424366		-0.0006 (-0.0140 ~ 0.0127)	0.926908		1.139 (1.013 ~ 1.280)	0.0291452		1.131 (1.036 ~ 1.236)	0.00611022
M34221	X-12627	MI	2.340 (1.002 ~ 5.463)	0.0494428		-0.0133 (-0.0400 ~ 0.0133)	0.327253		1.637 (1.115 ~ 2.405)	0.0119282		1.579 (1.182 ~ 2.109)	0.00196303
M35187	X-13429	MI	0.848 (0.658 ~ 1.093)	0.203838		-0.0016 (-0.0186 ~ 0.0154)	0.853882		0.804 (0.680 ~ 0.951)	0.0109577		0.832 (0.731 ~ 0.948)	0.00566979
M35240	X-13477	MI	0.323 (0.089 ~ 1.177)	0.0868122		0.0077 (-0.0231 ~ 0.0386)	0.622709		0.386 (0.186 ~ 0.800)	0.0104756		0.431 (0.237 ~ 0.784)	0.00584181
M36553	X-14626	MI	0.670 (0.432 ~ 1.041)	0.072426		0.0028 (-0.0081 ~ 0.0136)	0.59773		0.670 (0.463 ~ 0.968)	0.0330239		0.740 (0.570 ~ 0.961)	0.0238573
Note: AF: atrial fibrillation; CAD: coronary artery disease; DBP: diastolic blood pressure; PP: pulse pressure; SBP: systolic blood pressure; HF: heart failure; AIS: any ischemic stroke; MI: myocardial infarction.

## Sheet: Table S6
Table S6. Estimated causal effects of three metabolites on DBP by the multivariable Mendelian randomization analysis
Metabolite ID	Metabolite	Multivariable MR
		OR(95% CI)	P
M22548	X-09026	0.868 (0.761 ~ 0.991)	0.036
M27710	N-acetylglycine	0.935 (0.911 ~ 0.960)	4.61346e-07
M36399	X-14473	0.971 (0.908 ~ 1.039)	0.394

## Sheet: Table S7
Table S7. Causal associations among four metabolites that were identified to be associated with AIS/DBP
Exposure	Outcome	IVW			MR-Egger test			MR-Egger Intercept			Weight median test			Likelihood test
		β (95% CI)	P		β (95% CI)	P		β (95% CI)	P		β (95% CI)	P		β (95% CI)	P
M22548	M27710	0.019 (-0.016 ~ 0.053)	0.285375		0.012 (-0.056 ~ 0.079)	0.733012		0.0003 (-0.0024 ~ 0.0030)	0.814108		0.006 (-0.043 ~ 0.055)	0.811533		0.019 (-0.015 ~ 0.054)	0.277229
M22548	M34420	0.011 (-0.007 ~ 0.028)	0.239913		-0.004 (-0.057 ~ 0.048)	0.864873		0.0012 (-0.0026 ~ 0.0050)	0.5279		0.016 (-0.011 ~ 0.042)	0.245046		0.011 (-0.008 ~ 0.030)	0.256576
M22548	M36399	0.101 (0.041 ~ 0.160)	0.000903378		0.122 (-0.033 ~ 0.276)	0.122768		-0.0007 (-0.0053 ~ 0.0039)	0.772768		0.097 (0.018 ~ 0.176)	0.0163606		0.102 (0.041 ~ 0.163)	0.001027
M27710	M22548	-0.168 (-0.377 ~ 0.040)	0.113251		0.309 (-0.982 ~ 1.599)	0.61377		-0.0069 (-0.0253 ~ 0.0115)	0.430342		-0.208 (-0.507 ~ 0.091)	0.172676		-0.163 (-0.388 ~ 0.063)	0.157626
M27710	M34420	0.026 (-0.015 ~ 0.068)	0.215738		-0.041 (-0.150 ~ 0.069)	0.447944		0.0055 (-0.0027 ~ 0.0137)	0.18126		0.018 (-0.033 ~ 0.069)	0.486948		0.027 (-0.015 ~ 0.070)	0.206339
M27710	M36399	-0.119 (-0.235 ~ -0.003)	0.045117		-0.119 (-0.417 ~ 0.179)	0.434415		0.0000 (-0.0090 ~ 0.0090)	0.999013		-0.134 (-0.287 ~ 0.019)	0.0864172		-0.119 (-0.237 ~ -0.000)	0.0495028
M34420	M22548	0.405 (-0.035 ~ 0.845)	0.07136		-0.272 (-2.385 ~ 1.842)	0.793953		0.0099 (-0.0203 ~ 0.0402)	0.505594		0.149 (-0.463 ~ 0.761)	0.633669		0.422 (-0.029 ~ 0.872)	0.0668038
M34420	M27710	-0.107 (-0.244 ~ 0.029)	0.123395		-0.327 (-0.594 ~ -0.060)	0.0190243		0.0104 (-0.0005 ~ 0.0213)	0.0601202		-0.243 (-0.442 ~ -0.045)	0.0162205		-0.107 (-0.246 ~ 0.032)	0.13296
M34420	M36399	0.101 (-0.118 ~ 0.321)	0.365268		0.321 (-0.256 ~ 0.898)	0.258684		-0.0073 (-0.0251 ~ 0.0104)	0.400508		0.153 (-0.147 ~ 0.453)	0.318425		0.107 (-0.117 ~ 0.330)	0.349208
M36399	M22548	0.116 (-0.083 ~ 0.316)	0.253971		0.476 (-0.502 ~ 1.454)	0.340286		-0.0053 (-0.0192 ~ 0.0087)	0.461493		0.139 (-0.131 ~ 0.409)	0.3133		0.120 (-0.082 ~ 0.322)	0.243823
M36399	M27710	0.027 (-0.037 ~ 0.092)	0.405046		0.055 (-0.079 ~ 0.190)	0.403626		-0.0013 (-0.0067 ~ 0.0041)	0.623745		0.034 (-0.061 ~ 0.128)	0.486345		0.028 (-0.037 ~ 0.093)	0.400759
M36399	M34420	0.019 (-0.014 ~ 0.052)	0.257141		0.095 (-0.003 ~ 0.193)	0.0578951		-0.0060 (-0.0131 ~ 0.0012)	0.0971192		0.028 (-0.023 ~ 0.079)	0.282498		0.020 (-0.018 ~ 0.058)	0.307732

## Sheet: Table S8
Table S8. Reverse associations for AIS/DBP on four metabolites
Metabolite ID	Metabolite	CVD	k0/k1	PVE	F	IVW			MR-Egger test			MR-Egger Intercept			Weight median test			Likelihood test
						OR(95% CI)	P		OR(95% CI)	P		beta(95% CI)	P		OR(95% CI)	P		OR(95% CI)	P
M34420	bradykinin, des-arg(9)	AIS	28/13	0.001	11.485 - 59.488	1.044 (0.942 ~ 1.157)	0.40948		1.030 (0.687 ~ 1.545)	0.885494		0.0009 (-0.0242 ~ 0.0259)	0.946666		1.046 (0.915 ~ 1.196)	0.512048		1.045 (0.943 ~ 1.159)	0.400762
M22548	X-09026	DBP	346/156	0.021	22.55 - 815.998	0.993 (0.969 ~ 1.018)	0.580575		0.951 (0.892 ~ 1.013)	0.120301		0.0009 (-0.0003 ~ 0.0020)	0.137991		0.974 (0.937 ~ 1.013)	0.185298		0.993 (0.966 ~ 1.021)	0.61833
M27710	N-acetylglycine	DBP	346/156	0.021	22.55 - 815.998	1.010 (0.962 ~ 1.059)	0.69575		1.112 (0.996 ~ 1.242)	0.0588962		-0.0019 (-0.0038 ~ 0.0001)	0.0563232		1.043 (0.968 ~ 1.125)	0.2679		1.010 (0.962 ~ 1.060)	0.693199
M36399	X-14473	DBP	346/156	0.021	22.55 - 815.998	0.999 (0.952 ~ 1.048)	0.967004		1.031 (0.923 ~ 1.152)	0.587724		-0.0006 (-0.0026 ~ 0.0013)	0.53484		1.006 (0.932 ~ 1.086)	0.880783		0.999 (0.952 ~ 1.048)	0.967412

## Sheet: Table S9
Table S9. Estimated genetic correlation between four metabolites and AIS/DBP using LDSC
Metabolite ID	Metabolite	CVD	rg	se	z	p
M34420	bradykinin, des-arg(9)	AIS	0.104	0.2378	0.4372	0.6619
M22548	X-09026	DBP	NA	NA	NA	NA
M27710	N-acetylglycine	DBP	-0.043	0.0856	-0.5026	0.6152
M36399	X-14473	DBP	0.2301	0.3173	0.7253	0.4683

## Sheet: Table S10
Table S10. Posterior probability of colocalization for genetic variants for metabolites and AIS/DBP
Metabolite ID	Metabolite	CVD	IVs	nSNPs	PP.H0.abf	PP.H1.abf	PP.H2.abf	PP.H3.abf	PP.H4.abf
M34420	bradykinin, des-arg(9)	AIS	rs10074559	66	0.988405	0.00556543	0.00552705	3.06489e-05	0.00047233
			rs10144441	210	0.97331	0.0129057	0.0128033	0.000168955	0.000811676
			rs11082534	156	0.977757	0.0107396	0.0106346	0.000116057	0.000752746
			rs11751412	103	0.983893	0.00774785	0.00770595	6.0089e-05	0.000592871
			rs12083531	72	0.987682	0.00592205	0.0058712	3.47134e-05	0.000489796
			rs12511874	116	0.981688	0.00907755	0.00847902	7.77267e-05	0.000677843
			rs12996938	83	0.986387	0.00653492	0.00651326	4.26289e-05	0.000522103
			rs13133050	103	0.983677	0.00793148	0.00772266	6.16614e-05	0.000607132
			rs17088876	122	0.980687	0.00932668	0.0091792	8.65769e-05	0.000720468
			rs17163774	43	0.992322	0.00368994	0.00365818	1.32861e-05	0.000316811
			rs17346455	241	0.970884	0.0140816	0.0139809	0.000201926	0.000851286
			rs2938675	131	0.980182	0.00961867	0.00939824	9.15167e-05	0.00070964
			rs3822056	112	0.981552	0.0093613	0.0083016	7.84678e-05	0.000706643
			rs4253243	100	0.983364	0.00849341	0.00743683	6.35905e-05	0.000642063
			rs4253311	111	0.981611	0.00935063	0.00825294	7.79084e-05	0.000707453
			rs5030062	91	0.985614	0.0070249	0.00678062	4.77959e-05	0.000532533
			rs6556312	32	0.994066	0.00285957	0.00281392	7.84151e-06	0.00025314
			rs6943248	86	0.986251	0.00661764	0.00657433	4.35993e-05	0.000513765
			rs754739	176	0.976908	0.0112026	0.0110392	0.000125866	0.000724632
			rs9313749	37	0.992943	0.00339147	0.00334552	1.11177e-05	0.000309136
			rs9394200	34	0.993378	0.00316968	0.0031469	9.74561e-06	0.00029553
			rs961928	107	0.983754	0.00784315	0.00776093	6.12952e-05	0.000580217
M22548	X-09026	DBP	rs11117784	178	0.974796	0.0121265	0.0120768	0.000149384	0.000851524
			rs11134486	110	0.982781	0.00830019	0.00821633	6.87587e-05	0.000633239
			rs11157393	175	0.977174	0.0110756	0.0109139	0.000122988	0.000713392
			rs13160919	76	0.987095	0.00621051	0.00614693	3.81648e-05	0.00050989
			rs1472923	65	0.988538	0.00550036	0.00546283	2.99272e-05	0.000468717
			rs2820865	146	0.979103	0.0100942	0.00999223	0.000102308	0.000708544
			rs4073054	82	0.986587	0.00644124	0.00641754	4.13862e-05	0.000512728
			rs6078040	81	0.986597	0.00643898	0.00640517	4.12854e-05	0.000517655
			rs628238	55	0.990544	0.0045586	0.00450024	2.03336e-05	0.000377103
			rs710719	194	0.975021	0.0120885	0.0119719	0.00014766	0.000770543
M27710	N-acetylglycine	DBP	rs10896833	105	0.982361	0.00851621	0.00835611	7.17448e-05	0.000695396
			rs12328639	105	0.98303	0.00827788	0.00798299	6.658e-05	0.00064293
			rs12468557	83	0.986206	0.00668898	0.00652654	4.37317e-05	0.000534823
			rs12470532	109	0.983553	0.00795109	0.0078468	6.28474e-05	0.000586573
			rs12661239	104	0.983828	0.00781239	0.00770794	6.06163e-05	0.000590978
			rs13011429	153	0.977538	0.0112756	0.0102899	0.000117912	0.000778398
			rs13021675	112	0.98209	0.00876902	0.00839442	7.42809e-05	0.000672334
			rs1367053	108	0.983871	0.00786184	0.00763873	6.04715e-05	0.000567492
			rs16844777	152	0.977903	0.0109875	0.0102358	0.000114247	0.000759714
			rs1701843	111	0.983507	0.00798406	0.00786771	6.32918e-05	0.00057787
			rs1990797	115	0.981504	0.00913113	0.0085882	7.92003e-05	0.000697493
			rs7948073	66	0.988868	0.00539971	0.0052672	2.83249e-05	0.000436643
			rs805936	171	0.97484	0.0121566	0.0119722	0.000148415	0.000883128
			rs840381	109	0.983556	0.00795039	0.00784508	6.28285e-05	0.000585718
			rs924553	144	0.979622	0.00986699	0.0097299	9.73178e-05	0.000684118
M36399	X-14473	DBP	rs1075106	72	0.98786	0.00583255	0.00579744	3.37527e-05	0.000476666
			rs10889714	91	0.985585	0.00695403	0.00687857	4.7999e-05	0.000534342
			rs11613221	148	0.979282	0.0100087	0.00992022	0.000100701	0.000688392
			rs13125176	110	0.983338	0.0080392	0.00796465	6.45204e-05	0.000593952
			rs1469456	91	0.985583	0.00695697	0.00687682	4.80062e-05	0.000535439
			rs1893625	82	0.986686	0.00640479	0.00636385	4.08045e-05	0.000504621
			rs2311717	152	0.979183	0.0100788	0.00995771	0.000101817	0.000678336
			rs6851230	110	0.983719	0.00784774	0.00780384	6.16884e-05	0.000567681
			rs967942	86	0.986099	0.00669602	0.00663529	4.45313e-05	0.000525023
